# Supplementary material for: In silico discovery of a FOXM1 driven embryonal signaling pathway in therapy resistant neuroblastoma tumors
Source: Sci Rep. 2018 Nov 30;8:17468. doi: 10.1038/s41598-018-35868-5 (PMC6269481; doi:10.1038/s41598-018-35868-5)
Supplement: Supplementary file 1 — Supplementary Dataset 3 [file 41598_2018_35868_MOESM1_ESM.xlsx]

## Sheet: iregulon output.tsv
; Name	Sheet1
; Species and nomenclature	Homo sapiens, HGNC symbols
; Motif collection	10K (9713 PWMs)
; Track collection	1120 ChIP-seq tracks (ENCODE raw signals)
; Minimum NEScore	3
; Rank threshold for visualization	5000
; ROC threshold for AUC calculation (%)	0.03
; Minimum identity between orthologous genes	0
; Maximum false discovery rate (FDR) on motif similarity	0.001
; Motif rankings database	20kb centered around TSS (7 species)
; Track rankings database	20kb centered around TSS (ChIP-seq-derived)
; Number of valid nodes	500
; iRegulon version	iRegulon v1.3 (build: 2015-02-12)
# Rank	Motif id	AUC	NES	ClusterCode	Transcription factor	Target genes
1	transfac_public-M00516	0.115302	13.2973	M1	E2F1,E2F4,E2F3,TFDP1,E2F7,E2F2,E2F5,TFDP3	RRM2,E2F1,MCM6,PCNA,CDC25A,MCM5,E2F2,MCM2,UNG,E2F3,MCM4,PRKDC,UHRF1,MYCN,ZNF367,E2F8,GINS1,CDC6,POLA1,LIG1,NASP,DNMT1,TOPBP1,CHEK1,MCM3,KNTC1,WEE1,DTL,HIST1H2AH,PKMYT1,MXD3,H2AFY2,CHAF1A,HMGB2,E2F7,RAD51,HIST1H2BM,H2AFZ,FBXO5,HIST1H2AL,ORC1,SMC3,SRSF1,HIST1H2BJ,HIST1H2AG,ZFHX3,BCOR,HELLS,SRSF2,HNRNPA2B1,MYB,KIF15,POLE,MAZ,CDK1,SASS6,C4orf21,HIST1H2BO,ARID3B,HOXD3,HIST1H2AM,DNAJC5G,WDR76,LRDD,MTHF…
2	transfac_pro-M00920	0.114559	13.1998	M1	E2F7,TFDP1,E2F3,E2F4,E2F1,TFDP3,E2F5,E2F2	E2F2,UHRF1,MCM6,E2F1,CDC6,PCNA,MCM5,CDC25A,E2F3,MCM2,RRM2,LIG1,POLA1,PKMYT1,WEE1,E2F8,MCM4,PRKDC,UNG,CHAF1A,DTL,SRSF2,MYCN,H2AFZ,MCM3,DNMT1,FBXO5,CHEK1,ZNF367,EZH2,MAZ,POLE,GINS1,KNTC1,TOPBP1,BCOR,HOXD3,NASP,SASS6,HMGB2,MYB,MXD3,HELLS,KIF15,GMNN,DNAJC5G,RAD51,WDR76,HNRNPA2B1,CDC45,SMC2,SKP2,GATA3,C4orf21,RFWD3,SMC3,E2F7,CDT1,LMNB1,BRCA2,ATAD5,PPAT,ORC1,CENPI,SMC1A,CDK1,HIST1H3C,LPHN1,HDGF,MTHFD1,…
3	transfac_pro-M00919	0.108644	12.4232	M1	E2F1,TFDP1,E2F3,E2F4,TFDP3,E2F7,E2F2,E2F5	PCNA,E2F2,UHRF1,MCM6,CDC6,E2F3,E2F1,LIG1,PKMYT1,MCM5,E2F8,MCM2,RRM2,WEE1,MCM3,MCM4,PRKDC,CHAF1A,MYCN,CDC25A,EZH2,UNG,FBXO5,DTL,HELLS,SRSF2,POLA1,H2AFZ,ZNF367,CHEK1,MYB,DNMT1,KIF15,KNTC1,MXD3,SASS6,NASP,BCOR,DNAJC5G,HOXD3,GINS1,HMGB2,POLE,SMC1A,LMNB1,HNRNPA2B1,CDC45,MCM8,BRCA2,PPAT,MAZ,RAD51,E2F7,CBX5,WDR76,CDCA7,C4orf21,GMNN,ZFHX3,LPHN1,POLE2,TOPBP1,SKP2,ATAD5,H2AFY2,GATA3,GINS2,MCM10,HIST1H3C,RF…
4	homer-M00028	0.107348	12.253	M1	E2F1,E2F4,E2F3,E2F7,TFDP1,E2F5,E2F2,TFDP3	PCNA,E2F3,MCM3,E2F1,UNG,MCM6,RRM2,MCM5,E2F2,MCM4,PRKDC,MCM2,UHRF1,CDC25A,TOPBP1,CHEK1,MYCN,WEE1,KNTC1,PKMYT1,E2F8,CDC6,DNMT1,H2AFY2,HELLS,NASP,MXD3,CDCA7,C4orf21,GINS2,LIG1,BCOR,GINS1,RFC3,PSMC3IP,CHAF1A,TIMELESS,HMGB2,CENPH,HIST1H2AL,ATAD5,CASP2,CDT1,POLA1,ORC1,H2AFZ,HIST1H2AH,MAZ,SRSF1,HNRNPA2B1,WDR76,LRDD,HIST1H2BM,TYMS,DNAJC5G,NUP62CL,CENPV,RFWD3,DNAJC9,HIST1H2BJ,MYB,PPAT,SMC3,C1orf135,MYBL2,…
5	transfac_pro-M00738	0.103995	11.8127	M1	E2F4,E2F1,E2F5,E2F3,E2F2,TFDP1,E2F7,TFDP3	ZNF367,E2F2,MCM6,PCNA,MCM3,RRM2,E2F1,E2F8,UHRF1,MYCN,CDC6,NASP,DTL,TOPBP1,LIG1,E2F3,HELLS,CDC25A,DNAJC5G,E2F7,MCM2,MCM8,EZH2,FBXO5,POLA1,DNMT1,ATAD5,GINS1,CDCA7,ZFHX3,CLSPN,KIF15,HIST1H2AH,SASS6,POLE,HNRNPA2B1,MXD3,PKMYT1,MCM5,HIST1H2BJ,SKP2,MCM4,CASC5,PRKDC,H2AFZ,HIST1H2AG,GINS2,CDT1,HIST1H2BM,UNG,SSRP1,HNRNPD,HOXD3,GMNN,BCOR,IGF2BP1,SMC3,ORC1,RFC3,CDK1,HIST1H2AL,XKR5,WEE1,ARHGAP11B,VRK1,H2AFY2,…
6	transfac_pro-M00740	0.103646	11.767	M1	E2F1,E2F3,E2F4,E2F5,E2F2,TFDP1,E2F7,TFDP3	E2F2,MCM6,ZNF367,PCNA,E2F1,RRM2,CDC6,MCM3,E2F8,UHRF1,DTL,CDC25A,MYCN,LIG1,E2F3,TOPBP1,NASP,HELLS,E2F7,DNAJC5G,EZH2,MCM2,MCM8,KIF15,FBXO5,DNMT1,POLA1,ZFHX3,GINS1,CLSPN,ATAD5,SASS6,CDCA7,POLE,SKP2,MXD3,HIST1H2AH,PKMYT1,HNRNPA2B1,HIST1H2BJ,MCM5,MCM4,CDT1,UNG,PRKDC,H2AFZ,CASC5,HIST1H2AG,GINS2,CDK1,HIST1H2BM,HNRNPD,HOXD3,ORC1,BCOR,SSRP1,GMNN,WEE1,SMC3,IGF2BP1,TMPO,HIST1H2AL,ARHGAP11B,MEX3B,ZNF620,RFC3…
7	transfac_pro-M00939	0.102344	11.596	M1	E2F1,TFDP1,E2F4,E2F3,TFDP3,E2F7,E2F5,E2F2	E2F2,PCNA,E2F3,E2F1,MCM6,E2F8,CDC6,UHRF1,MYCN,ZNF367,DTL,POLA1,RRM2,LIG1,MCM2,MCM8,FBXO5,MCM3,MCM5,CDC25A,CDK1,EZH2,SRSF2,WEE1,ZFHX3,MCM4,PRKDC,KIF15,SKP2,H2AFZ,PKMYT1,BCOR,KNTC1,HELLS,DIAPH3,LMNB1,POLE,SASS6,CHAF1A,NASP,DNAJC5G,DNMT1,CLSPN,HOXD3,ATAD5,PPAT,GINS1,HIST1H3C,CHEK1,CDT1,UNG,TOPBP1,E2F7,MYB,MAZ,SLC20A1,RFWD3,C4orf21,HNRNPA2B1,CDCA7,RAD54L2,LPHN1,BRIP1,GMNN,MELK,SMC1A,SSRP1,H2AFY2,POLA…
8	transfac_pro-M00918	0.100318	11.3299	M1	E2F4,TFDP1,E2F3,E2F1,TFDP3,E2F7,E2F5,E2F2	E2F2,PCNA,E2F3,MCM6,E2F1,UHRF1,E2F8,CDC6,MYCN,ZNF367,DTL,RRM2,POLA1,MCM3,LIG1,FBXO5,MCM5,MCM2,CDC25A,MCM8,BCOR,ZFHX3,WEE1,EZH2,MCM4,PRKDC,NASP,KIF15,HELLS,SRSF2,CDK1,H2AFZ,CLSPN,PKMYT1,SKP2,DNMT1,POLE,SASS6,DNAJC5G,GINS1,LMNB1,ATAD5,CHAF1A,TOPBP1,KNTC1,DIAPH3,PPAT,CDT1,MAZ,CHEK1,HOXD3,UNG,MYB,HIST1H3C,SLC20A1,LPHN1,HIST1H2AH,HNRNPA2B1,GMNN,POLA2,RFWD3,RAD54L2,SMC1A,MELK,C4orf21,E2F7,CDCA7,H2AFY2,…
9	swissregulon-E2F1..5.p2	0.0989665	11.1525	M1	E2F2,E2F4,E2F1,E2F5,E2F3,TFDP1,E2F7,TFDP3	PCNA,E2F2,ZNF367,MCM6,E2F8,E2F1,MCM3,RRM2,MYCN,HELLS,NASP,CDC6,DTL,POLA1,FBXO5,E2F7,UHRF1,E2F3,DNAJC5G,CDC25A,MCM8,TOPBP1,DNMT1,GINS1,EZH2,SASS6,LIG1,MCM2,MXD3,ZFHX3,CLSPN,KIF15,PKMYT1,HNRNPA2B1,ATAD5,CDCA7,MCM5,POLE,GINS2,CDT1,CASC5,HOXD3,HIST1H2AH,SMC3,MCM4,PRKDC,SSRP1,H2AFZ,UNG,WEE1,GMNN,IGF2BP1,VRK1,RFC3,HNRNPD,HIST1H2BJ,ARHGAP11B,FUS,BCOR,ZNF620,H2AFY2,LMNB1,DLG3,MYB,HIST1H2AG,HIST1H2BM,GART…
10	transfac_public-M00050	0.0986822	11.1152	M1	E2F5,E2F1,E2F2,E2F4,E2F3,TFDP1,E2F7,TFDP3	E2F2,PCNA,ZNF367,MCM6,MCM3,E2F8,RRM2,E2F1,E2F3,MYCN,NASP,UHRF1,CDC6,HELLS,DTL,DNAJC5G,CDC25A,POLA1,MCM8,EZH2,E2F7,FBXO5,LIG1,TOPBP1,ATAD5,CLSPN,MCM5,GINS1,MCM2,ZFHX3,DNMT1,CASC5,CDCA7,MXD3,SASS6,POLE,CDK1,PKMYT1,HNRNPA2B1,HIST1H2AH,KIF15,PRKDC,HIST1H2BJ,HOXD3,MCM4,CDT1,BCOR,SSRP1,H2AFZ,IGF2BP1,GINS2,RFC3,TMPO,SMC3,GMNN,H2AFY2,ILF3,XKR5,VRK1,FUS,WEE1,UNG,HIST1H2AG,HNRNPD,AKAP1,HIST1H2BM,CBX5,KIF14…
11	transfac_pro-M00940	0.0985263	11.0947	M1	E2F1,E2F4,E2F3,E2F5,E2F2,TFDP1,E2F7,E2F6,TFDP3	MCM3,UHRF1,E2F2,ZNF367,E2F3,PCNA,E2F8,MCM6,NASP,E2F1,POLA1,MYCN,FBXO5,BCOR,PRKDC,LIG1,MCM4,ATAD5,MCM2,MCM5,H2AFY2,DTL,HIST1H2AH,SSRP1,FUS,HOXD3,HELLS,KIF15,UNG,HNRNPD,MCM8,TMPO,RFC3,RRM2,ILF3,PHOX2B,SRSF2,WEE1,TYMS,CDT1,DNMT1,CDCA7,H2AFZ,HIST1H2BM,DNAJC5G,CDC6,HNRNPA2B1,CDC25A,HIST1H2BJ,CHEK1,CENPH,WDR76,MAZ,POLE,HIST1H2AG,RFWD3,HMGB2,MXD3,CCDC150,KNTC1,XKR5,GINS2,EZH2,SRSF1,TIMELESS,HIST1H2AL,TF…
12	homer-M00032	0.0971324	10.9117	M1	E2F7,E2F4,E2F6,E2F1	MCM3,ZNF367,UHRF1,PCNA,E2F8,LIG1,MCM4,E2F3,PRKDC,FBXO5,MCM6,SSRP1,TIMELESS,KNTC1,GINS2,NASP,BCOR,TYMS,TMPO,EZH2,CENPH,PSMC3IP,ILF3,MCM5,MXD3,CDCA7,TFAP4,CDT1,CHEK1,HELLS,WDR76,MCM2,RFWD3,LRDD,LMNB1,HNRNPA2B1,H2AFY2,HOXD3,MYCN,ATAD5,MAZ,TOPBP1,NUP62CL,E2F7,ATAD2,MYBL2,E2F2,HIST1H4D,RFC4,FUS,WEE1,BRIP1,CDC6,HNRNPD,RRM2,PHOX2B,FIGNL1,HMGB2,NCAN,HIST1H2AH,FANCD2,MAB21L2,RFC3,CENPM,IGF2BP1,CDC7,HIST1H…
13	jaspar-PF0069.1	0.0953534	10.6781	M2	E2F4,E2F7,E2F6,E2F1,E2F8	ZNF367,MCM3,UHRF1,E2F8,RRM2,PCNA,MCM6,NASP,E2F1,CDCA7,GINS2,PRKDC,MCM4,ILF3,MYCN,TIMELESS,TOPBP1,PSMC3IP,HNRNPD,HIST1H2AH,CDC6,TFAP4,PHOX2B,ATAD5,SSRP1,MCM5,FBXO5,BCOR,E2F3,HIST1H2BM,H2AFY2,WDR76,MCM2,HIST1H2AL,POLA1,FANCD2,CDT1,CLSPN,CHEK1,WDR62,CDC25A,HIST1H2BJ,FANCG,TRA2B,HOXD3,MAB21L2,NUP62CL,UNG,HIST1H2AG,DNAJC5G,AGBL5,HIST1H1E,PKMYT1,GINS1,RRP1,MXD3,SRSF1,ADNP,DNMT1,CDC7,LIG1,HNRNPA2B1,NUP3…
14	jaspar-MA0024.1	0.0924769	10.3005	M1	E2F1,E2F4,E2F3,E2F2,E2F5,TFDP1,E2F7,TFDP3	E2F2,PCNA,MCM3,ZNF367,MCM6,E2F8,MYCN,RRM2,E2F1,CDC6,NASP,E2F3,UHRF1,HELLS,DTL,DNAJC5G,MCM8,POLA1,E2F7,FBXO5,EZH2,CDC25A,GINS1,MCM5,CLSPN,ZFHX3,LIG1,ATAD5,TOPBP1,CASC5,DNMT1,MXD3,POLE,SASS6,MCM2,PKMYT1,CDCA7,TMPO,HNRNPA2B1,CDK1,KIF15,HOXD3,VRK1,CDT1,H2AFY2,WEE1,PRKDC,FUS,BCOR,MCM4,GMNN,RFC3,UNG,HIST1H2AH,ILF3,IGF2BP1,AKAP1,SSRP1,H2AFZ,GINS2,CBX5,SMC3,KIF14,HNRNPD,HIST1H2BJ,ATIC,HIST1H1E,LMNB1,SOX1…
15	transfac_pro-M00425	0.0924433	10.2961	M1	E2F1,TFDP1,E2F3,E2F4,E2F7,E2F5,E2F2,TFDP3	E2F2,MCM6,PCNA,UHRF1,MYCN,ZNF367,E2F3,LIG1,E2F1,MCM3,RRM2,CDC25A,HELLS,POLA1,TOPBP1,DTL,CDC6,ATAD5,DNAJC5G,MCM2,ZFHX3,FBXO5,MCM8,KIF15,E2F8,E2F7,EZH2,HIST1H2AH,CDK1,NASP,MCM5,GINS1,BCOR,XKR5,DNMT1,CLSPN,CDCA7,HIST1H2BJ,HIST1H2BM,HIST1H2AG,POLE,SASS6,CASC5,HNRNPD,MCM4,PRKDC,MXD3,PKMYT1,PPAT,SMC3,ORC1,SKP2,UNG,HNRNPA2B1,EXO1,POLA2,H2AFZ,HOXD3,LMNB1,CDT1,WEE1,MAZ,VRK1,MIR17,FUS,C4orf21,SLC1A2,CBX5,A…
16	transfac_pro-M00739	0.0891542	9.8642	M1	E2F1,E2F4,E2F7,E2F5,E2F2,E2F3	MCM3,PCNA,UHRF1,ZNF367,E2F2,E2F8,LIG1,E2F3,RRM2,MCM6,TMPO,E2F1,PRKDC,MCM4,HELLS,NASP,MYCN,POLA1,CDCA7,TOPBP1,GINS2,SSRP1,MCM2,CDC6,MCM5,HNRNPA2B1,ATAD5,PSMC3IP,HNRNPD,SKP2,H2AFY2,IGF2BP1,BRIP1,CDT1,CDC25A,BCOR,FANCD2,UNG,DNAJC5G,ILF3,HOXD3,NUP62CL,DTL,PHF21B,HIST1H2AH,MAB21L2,SRSF1,AGBL5,KIF15,E2F7,FIGNL1,POLE,RFC3,TIMELESS,ZFHX3,CBX8,PHOX2B,FBXO5,SLC20A1,EZH2,MCM8,DNMT1,CLSPN,LUC7L3,TFAP4,AKAP1,…
17	homer-M00030	0.085911	9.43838	M1	E2F4,E2F6,E2F7,E2F1	MCM3,ZNF367,PCNA,E2F8,UHRF1,E2F2,LIG1,TMPO,E2F3,FBXO5,MCM4,PRKDC,MCM6,ATAD5,NASP,FUS,KNTC1,POLA1,RFWD3,TYMS,MAZ,SSRP1,E2F1,IGF2BP1,WDR76,BCOR,POU2F1,ILF3,CDT1,MCM5,GINS2,LMNB1,HOXD3,RRM2,H2AFY2,HELLS,WEE1,MYCN,PHOX2B,CDC6,BRCA1,SRSF2,E2F7,FIGNL1,CENPH,SMC1A,SRSF1,BRIP1,RFC3,MCM2,TFAP4,HNRNPD,HIST1H2AH,RFC4,KIF15,CDCA7,CHEK1,MXD3,ADNP,C11orf82,NCAN,ATAD2,HIST1H4D,CDC7,PSMC3IP,TIMELESS,MCM8,FANCI,Z…
18	homer-M01784	0.0854219	9.37416	M1	E2F1	E2F2,ZNF367,MCM3,UNG,UHRF1,ATAD5,BCOR,HIST1H2AH,MCM2,MCM6,DNMT1,MCM8,PCNA,HNRNPD,CDCA8,MCM4,PRKDC,HIST1H2BJ,E2F7,CDCA7,HIST1H2BM,WEE1,XKR5,HIST1H2BO,HIST1H2AG,PKMYT1,ADNP,E2F3,SLC20A1,HIST1H2AM,E2F1,MXD3,VASH2,MED12L,CHEK1,DNAJC5G,PPAT,HOXD3,MCM10,NASP,E2F8,HELLS,GART,SPC25,ORC1,SSRP1,FBXO5,HIST1H2AL,ZFHX3,MYCN,DNAJC9,CDK6,LRDD,BRCA2,MAZ,GINS2,KPNB1,CBX5,SOX11,TIAM1,CRHR1,TOPBP1,CBX8,RNASEH2A,ILF…
19	transfac_pro-M00427	0.0823376	8.9692	M1	E2F1,E2F3,TFDP1,E2F4,E2F7,E2F5,E2F2,TFDP3	E2F2,ZNF367,PCNA,E2F3,MCM3,MCM6,RRM2,E2F1,POLA1,MYCN,E2F8,CDC6,HELLS,FBXO5,UHRF1,DTL,LIG1,ZFHX3,CDC25A,NASP,ATAD5,TOPBP1,DNAJC5G,EZH2,MCM2,CLSPN,MCM8,E2F7,MCM5,KIF15,GINS1,BCOR,LMNB1,PRKDC,LPHN1,CDK1,POLA2,MCM4,ARID3B,CASC5,TMPO,AKAP1,POLE,HOXD3,H2AFY2,DNMT1,MXD3,CDT1,SRSF2,CDCA7,HIST1H2AH,RAD54L2,UNG,TRA2B,XKR5,MYB,FUS,SOX11,SSRP1,HNRNPA2B1,MELK,GJC1,CBX5,IGF2BP1,PHF21B,RFC3,WEE1,PPAT,SASS6,FANC…
20	yetfasco-592	0.0813227	8.83596	M1		E2F2,ZNF367,MCM3,UNG,MCM6,PCNA,HELLS,UHRF1,MCM8,ATAD5,BCOR,HIST1H2AH,MCM2,DNMT1,E2F3,E2F1,CDCA8,CDCA7,WEE1,ADNP,HIST1H2BJ,E2F7,XKR5,MCM4,PRKDC,SLC20A1,HNRNPD,NASP,HIST1H2BM,MED12L,DNAJC5G,PKMYT1,HIST1H2AG,HIST1H2BO,MXD3,CHEK1,ZFHX3,MYCN,FBXO5,DNAJC9,VASH2,HIST1H2AM,GART,LRDD,SSRP1,E2F8,SPC25,HOXD3,ORC1,MCM10,ASRGL1,LIN28B,PPAT,ILF3,TIAM1,MAZ,BRCA2,HIST1H2AL,SCML2,SOX11,MELK,CRHR1,LIG1,SRSF2,GINS2…
21	jaspar-CN0006.1	0.0779969	8.3993	M3		HIST1H2BN,HIST1H2AD,HIST3H2BB,HIST1H1B,HIST3H2A,HIST1H3B,HIST1H3H,HIST1H1E,HIST1H3J,HIST1H2AM,HIST1H3A,HIST1H2AB,HIST1H2BG,HIST1H3F,HIST1H1C,HIST1H2AE,HIST1H3C,HIST2H2AB,HIST1H2AG,HIST1H2AH,HIST1H2BJ,HIST1H3I,HIST1H2AK,HIST1H4D,HIST1H4I,HIST1H2BO,HIST1H2AL,HIST1H2BF,HIST1H2BM,HIST1H2BD,C17orf53,ZFHX2,MBTD1,DNAJC5G,HMGB3,CAMKV,HNRNPAB,CLN6,ZNF331,SLC27A2,PSMC3IP,RTKN2,VRK1,CXXC4,CCDC14,SMC1A,POC1A…
22	transfac_pro-M00737	0.0775354	8.33869	M1	E2F1,E2F4	PCNA,E2F2,MCM3,ZNF367,UHRF1,E2F8,RRM2,E2F3,E2F1,TMPO,PRKDC,MCM4,MCM6,LIG1,NASP,CDCA7,HELLS,POLA1,MYCN,CDC6,BCOR,GINS2,H2AFY2,TOPBP1,SSRP1,MCM5,DTL,PSMC3IP,HNRNPA2B1,DNAJC5G,MCM2,HNRNPD,ZFHX3,IGF2BP1,FANCD2,UNG,CDT1,ILF3,ATAD5,HOXD3,EZH2,TFAP4,MCM8,CDC25A,POLE,MAB21L2,SRSF1,PHF21B,AGBL5,RFC3,TIMELESS,FBXO5,CLSPN,CBX8,LUC7L3,STIL,E2F7,NUP62CL,CHEK1,HMGB2,AKAP1,GJC1,WEE1,CASC5,SLC20A1,MXD3,HIST1H2AH…
23	transfac_pro-M00431	0.07741	8.32224	M1	E2F1,TFDP1,E2F3,E2F4,E2F7,E2F5,E2F2,TFDP3	PCNA,E2F2,UHRF1,MCM3,E2F3,ZNF367,LIG1,E2F8,POLA1,MYCN,RRM2,PRKDC,MCM6,E2F1,MCM4,HELLS,FBXO5,CDC6,MCM2,CDK1,DTL,MCM5,FUS,NASP,LMNB1,ZFHX3,TOPBP1,BCOR,CDC25A,E2F7,TMPO,ATAD5,H2AFY2,DNAJC5G,EZH2,MCM8,HNRNPA2B1,CDCA7,CBX8,HOXD3,SSRP1,CDT1,GJC1,GINS2,KIF15,DNMT1,WEE1,RFC3,IGF2BP1,ARID3B,HIST1H2AH,POLE,UNG,C4orf21,CLSPN,RAD54L2,HMGB2,GINS1,MAB21L2,TYMS,MYB,SLC20A1,AKAP1,CASC5,FEN1,SLC1A2,PHF21B,POLA2,R…
24	transfac_pro-M00426	0.0765603	8.21066	M1	E2F1,E2F3,E2F4,TFDP1,E2F7,E2F5,E2F2,TFDP3	E2F2,ZNF367,E2F3,PCNA,MCM3,E2F1,MCM6,RRM2,MYCN,POLA1,CDC6,E2F8,UHRF1,DTL,ZFHX3,LIG1,FBXO5,HELLS,EZH2,CDC25A,NASP,ATAD5,DNAJC5G,TOPBP1,CLSPN,MCM8,MCM2,LPHN1,E2F7,GINS1,BCOR,KIF15,CASC5,POLA2,MCM5,HOXD3,DNMT1,PRKDC,MXD3,POLE,AKAP1,SRSF2,CDT1,ARID3B,MCM4,TMPO,TRA2B,XKR5,LMNB1,CBX5,HIST1H2AH,CDCA7,FANCI,PHF21B,RAD54L2,MELK,H2AFY2,SOX11,RFC3,UNG,GJC1,HIC2,IGF2BP1,WEE1,CDK1,C5orf34,VRK1,PPAT,SASS6,ILF3…
25	homer-M00029	0.0746712	7.96263	M2	E2F1,E2F4,E2F6	MCM3,UHRF1,ZNF367,EZH2,E2F8,HNRNPA2B1,HMGB2,FUS,NCAN,PCNA,BCOR,HIST1H4D,TMPO,WEE1,WDR76,RFC4,LRDD,PRKDC,ILF3,E2F7,GINS2,MCM4,BRIP1,E2F3,PHOX2B,TIMELESS,HNRNPD,HOXD3,PRIM1,TFAP4,TYMS,PSMC3IP,MIR17,RRM1,KNTC1,LMNB1,LIG1,ATAD2,NUP62CL,SSRP1,HDGF,CHAF1A,HMGB3,RAD54L2,C17orf53,RRM2,CENPH,FANCD2,MYCN,CBX8,SRSF1,IGF2BP1,GGCT,CDCA7,CDT1,CRHR1,NASP,MED12L,BRCA1,MXD3,POLA1,RFWD3,HNRNPL,CHEK1,CBX2,RAD51C,HI…
26	jaspar-PF0120.1	0.0730694	7.75233	M3		HIST2H2AB,HIST1H1B,HIST1H2AH,HIST1H2AM,HIST1H2BG,HIST1H2BN,HIST1H2BJ,HIST3H2A,HIST3H2BB,HIST1H3I,HIST1H3B,HIST1H1C,HIST1H3F,HIST1H1E,HIST1H2AD,HIST1H3H,HIST1H3A,HIST1H3C,HIST1H2AE,HIST1H2AB,HIST1H2BF,HIST1H2BM,HIST1H2BO,HIST1H2AL,HIST1H2AK,HIST1H3J,HIST1H2AG,HIST1H2BD,DCHS1,HIST1H4D,PHF21B,VWCE,CAMKV,RFWD3,DLG3,RTTN,PDE7A
27	transfac_pro-M01114	0.0723083	7.65239	M1	E2F1,E2F7,E2F4	ZNF367,MCM3,UHRF1,PCNA,E2F2,E2F1,CDCA7,NASP,BCOR,TMPO,HNRNPD,RRM2,E2F8,H2AFY2,E2F3,LIG1,MCM5,MCM8,TFAP4,SSRP1,HIST1H2AH,ILF3,TOPBP1,FBXO5,PHOX2B,UNG,IGF2BP1,PRKDC,MYCN,DNAJC5G,RFWD3,AGBL5,CENPH,ADNP,HOXD3,TIMELESS,CDT1,PSMC3IP,FANCD2,GINS2,ZFHX3,NUP107,MCM4,HIST1H2BJ,MXD3,SRSF1,TYMS,PASK,EZH2,PKMYT1,HIST1H2BM,HIST1H2AG,NUP62CL,HELLS,CBX2,CDC25A,SLC20A1,CASP2,CCDC150,AKAP1,DNAJC9,DLG3,MCM6,SMC1A,S…
28	transfac_pro-M00736	0.0715746	7.55607	M1	E2F1,E2F4,E2F7,E2F6,E2F5,E2F2,E2F3	MCM3,LIG1,PCNA,E2F2,ZNF367,UHRF1,E2F8,E2F3,POLA1,RRM2,MYCN,HELLS,TMPO,PRKDC,MCM6,E2F1,NASP,MCM4,FUS,HOXD3,MCM2,CDCA7,GINS2,BCOR,AGBL5,MCM5,SSRP1,TOPBP1,ZNF620,H2AFY2,CDC6,IGF2BP1,PSMC3IP,ATAD5,FBXO5,CDT1,HNRNPA2B1,CDK1,CDC25A,FANCD2,BRIP1,SRSF1,E2F7,SF1,ILF3,AKAP1,HNRNPD,VRK1,KNTC1,CBX8,DNAJC5G,UNG,DTL,LMNB1,NUP62CL,MAB21L2,CENPH,SKP2,SLC20A1,ZNF331,HIST1H1E,HIST1H2AH,PHOX2B,PHF21B,RFC3,TIMELESS,…
29	taipale-TTTTCCCGCCAAAW-E2F7-DBD	0.0713056	7.52075	M2	E2F7,E2F8	CHEK1,MCM4,PRKDC,UHRF1,WEE1,MCM6,KNTC1,CHAF1A,MYCN,MCM5,UNG,MCM2,E2F8,PRIM1,H2AFY2,WDR76,DNMT1,E2F1,NASP,SRSF1,ZFHX3,EZH2,FUS,CDC45,RAD51,IGF2BP1,FBXO5,HMGB2,SOX11,MYBL2,C16orf75,TRA2B,LIN28B,CDT1,CDK6,PCNA,CENPH,STRBP,RAD54B,XYLB,RAD51AP1,HNRNPA1L2,RRM2,NUSAP1,DNAJC9,MYB,DHX9,BRCA2,MSH6,HNRNPD,SPATA5L1,ORC1,C4orf21,MTHFD1,DNMT3B,RFWD3,HELLS,HIST1H4I,C14orf145,MELK,LRDD,CBX2,MXD3,CENPE,SF1,SMARCC…
30	factorbook-E2F4	0.0707768	7.45132	M1	E2F4,E2F6,E2F7,E2F1	PCNA,UHRF1,E2F8,DNMT3B,E2F3,MYBL2,ZNF367,MCM3,LIG1,KIF15,ATAD5,FANCD2,C1orf135,NASP,RCC1,CDC6,NEIL3,MCM6,TYMS,FBXO5,PBK,HELLS,E2F2,VRK1,RAD18,PRIM2,BRCA1,BCOR,MND1,MCM4,RRM2,MAZ,TIMELESS,PRKDC,E2F1,WEE1,MCM5,ASPM,HOXD3,CDCA5,POLA1,ZFHX3,MYCN,XRCC2,NCAN,CBX8,MELK,FIGNL1,C11orf82,DNMT1,ILF3,BRIP1,IQGAP3,NUF2,RACGAP1,TOPBP1,FANCB,EXO1,LMNB1,MCM2,GART,E2F7,CENPH,BRCA2,CDC7,EZH2,ATAD2,ARID3B,WDR76,HIS…
31	taipale-TTTGGCGCCAAA-E2F1-DBD	0.070089	7.36102	M4	E2F1,E2F4,E2F2,E2F3	RRM2,MCM6,E2F1,CDC25A,GINS1,MYCN,NASP,DNMT1,FBXO5,SMC4,E2F2,HNRNPA2B1,PCNA,UNG,MCM5,POLA1,TOPBP1,MCM2,SRSF1,MXD3,LMNB2,UCK2,CLSPN,HIST1H2AH,ADNP,E2F8,ORC1,RAD51,ZFHX3,MED12L,HIST1H2BM,MCM8,POLE2,CHEK2,HOXD3,HIST1H2AG,KIF14,HIST1H2BJ,SMC3,H2AFY2,CDCA7,E2F3,ZNF367,HIST1H2AL,LBR,E2F7,SLC1A2,MSI1,PHOX2B,ILF2,LIG1,RACGAP1,NUSAP1,MEX3B,AGBL5,MND1,NME1,C17orf53,CBX5,TRA2B,GMNN,NCAPH,FUS,WEE1,CENPF,LMNB1…
32	transfac_pro-M01840	0.0697986	7.32289	M1	E2F3,TFDP1,E2F1,E2F4,TFDP3	ZNF367,E2F1,NASP,UNG,MCM3,PCNA,MYCN,WEE1,E2F2,MCM5,UHRF1,MCM4,PRKDC,CDC25A,MCM6,TMPO,DNMT1,MCM2,E2F8,CHEK1,RRM2,MCM10,ADNP,WDR76,MCM8,PHOX2B,E2F7,HMGB2,HOXD3,EZH2,E2F3,ILF3,SSRP1,GINS2,BCOR,SOX11,RFWD3,AKAP1,HELLS,HNRNPD,ZFHX3,FUS,PKMYT1,CLSPN,ATAD5,ARID3B,NEIL3,FBXO5,CENPM,FIGNL1,KNTC1,TFAP4,IGF2BP1,MXD3,TIAM1,GINS1,LIN28B,CELF1,TOPBP1,POLA1,CHAF1A,MYB,CBX2,TRA2B,MIR17,XKR5,NOL4,DLG3,CDCA7,MED12…
33	transfac_pro-M00938	0.0666135	6.90469	M1	E2F1,E2F7,E2F3,TFDP1,E2F4,TFDP3	CDC25A,PCNA,E2F1,MYCN,POLA1,MYBL2,MCM6,GINS1,HIST1H2AH,UNG,MCM5,DNMT1,E2F8,HIST1H2BO,UHRF1,LIG1,HIST1H2AM,RRM2,HIST1H2BJ,HIST1H2BM,HIST1H2AG,E2F2,C1orf135,BCOR,PBK,RFC5,TYMS,HOXD3,MCM3,GINS2,RFWD3,CHAF1A,CTPS,NASP,KIF14,MCM2,DNAJC9,TOPBP1,GART,MCM4,TIMELESS,WEE1,CBX8,ARID3B,IGF2BP1,CDK1,CBX2,ILF3,RAD54L2,LIN28B,CDT1,DNMT3B,TPX2,NCAN,MEX3B,POLR1A,CHEK1,C16orf75,DEPDC1B,KIF20A,SRSF1,EZH2,PRKDC,MYB,…
34	transfac_public-M00024	0.0665951	6.90228	M1	E2F1	E2F1,PCNA,MCM2,LIN28B,ADNP,UHRF1,MCM4,PRKDC,DNMT1,MCM3,E2F2,MCM6,HIST1H2AH,NASP,MCM5,ZFHX3,XKR5,EZH2,E2F3,TOPBP1,E2F7,UNG,WDR76,HOXD3,BCOR,GSTCD,CDCA7,HIST1H2BJ,SMC4,EXO1,H2AFY2,HIST1H2AG,HELLS,WEE1,TYMS,IGF2BP1,LIG1,PKMYT1,NUP210,HIST1H2BM,CBX8,ZNF367,MKI67,FIGNL1,HDGF,CDK6,HIST1H2BO,HIST1H2AM,MYBL2,LMNB2,HMGB3,KNTC1,TRA2B,GINS2,VRK1,HIST1H2BN,POLA1,CBX2,HIST1H2AK,HNRNPH1,CDT1,CELF1,HIST1H2BD,MC…
35	transfac_pro-M00430	0.0660205	6.82683	M1	E2F1	E2F2,PHOX2B,E2F1,PCNA,ZFHX3,HNRNPA2B1,UHRF1,MED12L,HOXD3,MCM3,RRM2,CDC6,FBXO5,E2F8,E2F3,MCM5,CDC25A,E2F7,MIR17,KNTC1,SRSF2,PHF21B,CDC45,EZH2,DTL,LIG1,TMPO,UNG,CDK1,KIF15,MYCN,BCOR,HELLS,MSI1,LPHN1,MTHFD1,MAB21L2,CHEK1,NCAN,SHD,DNMT3A,WEE1,AKAP1,MCM6,TRA2B,RAD54L2,PRIM2,PRKDC,DIAPH3,IGSF9,ASPM,ATAD5,NASP,TOPBP1,HMGB2,GJC1,CLSPN,SMC1A,H2AFZ,BRIP1,CHAF1A,CBX8,H2AFY2,HNRNPM,SOX11,MCM4,ZNF367,MCM8,POL…
36	taipale-NNTTTTGGCGCCAAAANN-E2F2-DBD	0.0658095	6.79913	M4	E2F2,E2F3,E2F4,E2F1	NASP,DNMT1,E2F8,E2F1,UNG,LMNB2,GINS1,MCM2,E2F7,SMC4,PCNA,MCM6,MCM5,MYCN,CDC25A,WEE1,CHEK1,RRM2,HOXD3,FBXO5,MXD3,ATAD2,MND1,HIST1H2BJ,HIST1H2AG,TRA2B,ECT2,HIST1H2AH,LBR,MCM8,E2F2,MYB,UHRF1,C17orf53,C14orf145,WDR76,CELF1,HIST1H2AL,MTHFD1,SRSF1,HAUS6,CAMKV,MSI1,MCM4,ORC1,PRKDC,HNRNPM,DLGAP5,ZNF195,PKMYT1,DNAJC9,FAM111B,ILF2,ATAD5,TTK,LIG1,LIN28B,CBX5,GMNN,PASK,VASH2,TYMS,EZH2,DTL,RFC4,KIF14,SLAIN1,D…
37	taipale-NNTTTTGGCGCCAAAANN-E2F3-DBD	0.0653113	6.73371	M4	E2F3,E2F2,E2F4,E2F1	NASP,MCM2,MCM6,SMC4,DNMT1,E2F8,UNG,E2F1,LMNB2,MCM5,E2F7,GINS1,CHEK1,FBXO5,MYCN,UHRF1,RRM2,MXD3,HIST1H2AH,PCNA,ATAD2,ORC1,TRA2B,WEE1,HIST1H2BJ,HIST1H2AG,LBR,MND1,E2F2,ECT2,C17orf53,ZNF107,ATAD5,WDR76,HAUS6,HOXD3,CLSPN,BZW2,C14orf145,GMNN,MTHFD1,DNAJC9,PKMYT1,ZNF331,SCML2,MYB,FAM111B,ILF2,TYMS,DIAPH3,RFC4,DLGAP5,MCM8,CDK6,EZH2,HIST1H2AL,CKAP2L,PAK6,DONSON,HNRNPM,UMPS,CCNB2,RAD51,SH3GL3,SAAL1,PRC1,C…
38	taipale-AATGGCGCCAAA-E2F1-DBD	0.0630401	6.43551	M4	E2F1,E2F4,E2F3,E2F2	MCM6,RRM2,CDC25A,GINS1,MYCN,NASP,E2F1,SMC4,FBXO5,DNMT1,HNRNPA2B1,POLA1,MCM5,PCNA,SRSF1,CLSPN,E2F2,TOPBP1,UCK2,ADNP,MXD3,UNG,LMNB2,ZFHX3,RAD51,ORC1,MCM2,POLE2,HIST1H2AH,MED12L,CDCA7,HOXD3,MCM8,H2AFY2,KIF14,HIST1H2BM,ZNF367,CHEK2,HIST1H2AG,RACGAP1,E2F7,HIST1H2BJ,E2F3,CBX5,MSI1,LBR,PHOX2B,E2F8,NUSAP1,LMNB1,HIST1H2AL,AGBL5,C17orf53,LIG1,NME1,NCAPH,CAMKV,MEX3B,SMC3,H2AFZ,WEE1,MND1,DNMT3B,CENPV,PKMYT1,…
39	transfac_public-M00288	0.0605427	6.10762	M5	NFYB,NFYA,POLE3,NFYC	CDCA2,CDC25A,PRR11,CENPM,ILF2,CDKN3,TTF2,GGCT,CHEK2,UBE2C,HIST1H3F,CDC6,HIST1H3C,E2F8,EZH2,NUP62CL,KIF20A,NOL4,HMGB2,ECT2,NCAPD3,E2F7,XRCC3,HNRNPL,CBX5,RACGAP1,STIL,CCNB2,C21orf58,SPC25,SNRPA,MCM3,DLGAP5,HIST1H2AD,HIST1H2BF,HIST1H1B,HMMR,CHAF1A,TCERG1,ZNF519,REC8,ATAD2,TFAP4,GART,RFWD3,CDC45,HIST1H2AG,HIST1H3A,UNG,CENPF,HIST1H2BJ,ACVR2B,AURKA,RAD18,KIF24,SMC2,CBX8,ELAVL3,HIST1H2AE,TPX2,CENPI,LBR,…
40	jaspar-PF0169.1	0.0601056	6.05022	M3		HIST3H2A,HIST3H2BB,HIST1H2BN,HIST1H1B,HIST1H2AM,HIST1H2AK,HIST1H1C,HIST1H1E,HIST1H2AH,HIST1H3J,HIST1H3A,HIST1H3F,HIST1H3B,HIST1H2BG,HIST1H2AD,HIST1H3H,HIST1H2BJ,HIST2H2AB,HIST1H2AE,HIST1H2AB,HIST1H2BO,HIST1H2AL,HIST1H3C,HIST1H2BF,HIST1H2BM
41	yetfasco-1536	0.0590571	5.91256	M5	NFYB,POLE3,NFYA,NFYC	PRR11,HIST1H2AH,HMGB2,CDKN3,CDCA2,CENPM,CDC25A,ILF2,CCNB2,CDC6,REC8,SNRPA,HIST1H3C,ELAVL3,NEK2,CHEK2,E2F8,HIST1H2BN,HIST1H2AK,HIST1H2AD,HIST1H2BF,HIST1H3J,HIST1H2AG,HIST1H2BJ,GART,CENPF,HIST1H2AE,HIST1H2BG,PASK,UBE2C,HIST1H3F,NUSAP1,KIF20A,UHRF1,ASPM,STIL,WDR62,CIT,CBX5,DLG3,CDC45,TTF2,ZNF446,NOL4,ACVR2B,SPC25,PAFAH1B3,RHBG,MTHFD1,C21orf58,MCM3,NUP62CL,GGCT,VRK1,AURKA,RFWD3,NCAPD3,TFAP4,ECT2,UBE2…
42	jaspar-MA0060.1	0.0579322	5.76487	M5	NFYA,NFYB,NFYC,YBX1,POLE3,POLE4	CDCA2,HMGB2,ILF2,CENPM,PRR11,UBE2C,CDKN3,REC8,GART,CCNB2,CDC25A,ECT2,HIST1H2AH,UNG,HNRNPL,HIST1H3C,CDC45,WDR62,CDC6,CBX5,E2F8,ELAVL3,SF1,KPNB1,GGCT,SNRPA,KIF20A,CENPF,CHEK2,NCAPD3,AGBL5,KIF24,NUP62CL,RFWD3,HIST3H2A,PASK,STIL,HIST1H2BJ,NOL4,HIST3H2BB,PCNA,UHRF1,HMMR,CDK1,HIST1H2AG,NUSAP1,ASPM,HIST1H2BN,HIST1H2AK,PAFAH1B3,TCERG1,C21orf58,NEK2,CIT,TIAM1,TTF2,RECQL4,ZNF446,KIF14,ORC6,H2AFZ,SPC25,MCM3…
43	factorbook-NFY	0.0574217	5.69784	M5	NFYA,NFYB,NFYC,YBX1,POLE3,POLE4	ILF2,CDCA2,HMGB2,UNG,CCNB2,REC8,PRR11,WDR62,UBE2C,CBX5,E2F8,CDKN3,HNRNPL,CENPM,HIST1H2AH,HIST1H3C,HIST3H2A,HIST3H2BB,GGCT,ELAVL3,GART,CDC25A,CDC6,KPNB1,RFWD3,PCNA,CDC45,SNRPA,CHEK2,STIL,ECT2,TIAM1,HIST1H2BJ,PASK,HIST1H2AG,UHRF1,HMMR,NUSAP1,SF1,CENPF,HIST1H3F,HIST1H2BN,HIST1H2AK,NCAPD3,NOL4,ASPM,NEK2,ZNF446,AGBL5,C21orf58,MCM3,UBE2T,CDK1,HIST1H2BD,KIF24,SPC25,KIF20A,HIST1H2AD,HIST1H2BF,KIF14,RECQL…
44	transfac_public-M00287	0.0568318	5.62038	M5	NFYA,NFYB,NFYC,YBX1,POLE3,POLE4	CDCA2,ILF2,HMGB2,CDKN3,PRR11,CENPM,GART,UBE2C,REC8,CCNB2,UNG,HIST1H3C,CDC25A,HIST1H2AH,HNRNPL,CBX5,WDR62,ECT2,CDC45,ELAVL3,GGCT,KPNB1,E2F8,CENPF,SNRPA,CDC6,KIF20A,SF1,RFWD3,NUP62CL,AGBL5,PCNA,CHEK2,KIF24,HIST3H2A,PASK,NCAPD3,STIL,HIST3H2BB,HMMR,NOL4,UHRF1,HIST1H2BJ,CDK1,TIAM1,HIST1H2AG,ASPM,C21orf58,ORC6,NUSAP1,TCERG1,CIT,NEK2,RECQL4,PAFAH1B3,HIST1H2BN,HIST1H2AK,HIST1H3F,BRIP1,ZNF446,SPC25,E2F3,T…
45	homer-M01828	0.0565475	5.58306	M1		E2F2,MCM6,BCOR,UNG,UHRF1,VASH2,E2F1,ZNF367,DNMT1,XKR5,CDCA7,HIST1H2AH,MCM2,ATAD5,TOPBP1,TIAM1,LIN28B,ZFHX3,MCM3,ADNP,MYCN,CDCA8,E2F3,HIST1H2BJ,MCM4,PRKDC,HIST1H2BM,C4orf21,KPNB1,MAZ,HNRNPD,HIST1H2AG,CRHR1,HIST1H2BO,MCM5,SRSF2,HIST1H2AM,CCDC77,ARID3B,ORC1,LRDD,PCNA,MELK,VWCE,WEE1,PHACTR3,PPAT,MYB,CDC25A,MCM8,CDK6,CBX8,E2F8,MED12L,HIST1H2BN,NCAPD3,CDK1,FBXO5,HIST1H2AK,NUP62CL,POU2F1,MEX3B,BZW2,GINS…
46	taipale-TTTCCCGCCAAA-E2F8-DBD	0.0549549	5.37396	M2	E2F8,E2F7	CHEK1,MCM4,PRKDC,MCM5,MCM6,SRSF1,UHRF1,KNTC1,H2AFY2,ZFHX3,RRM2,CHAF1A,WEE1,MYCN,CBX2,HOXD3,RACGAP1,DHX9,TRA2B,E2F1,STRBP,CENPE,WDR76,CDC45,HIST1H4I,PCNA,FBXO5,LIN28B,MYB,IGF2BP1,EZH2,UNG,ADNP,C4orf21,HELLS,MCM2,CBX8,HMGB2,PRIM1,C16orf75,MAB21L2,PHOX2B,MTHFD1,HNRNPA1L2,CCNB2,SF1
47	transfac_pro-M02434	0.0546767	5.33743	M6	NFYA,NFYB,POLE4,HOXC8,HOXB8,HOXD8	HMGB2,CDKN3,CDC25A,CDCA2,GART,PRR11,HIST1H3C,HIST1H2AD,HIST1H2BF,CDC45,CCDC45,C21orf58,SRSF1,HIST1H3F,UBE2C,ECT2,HNRNPL,CBX5,EZH2,SNRPA,CIT,CDC6,HIST1H3J,GGCT,CHEK2,CDK1,HIST1H2AH,HIST1H2BJ,TTF2,HIST1H2BD,HIST3H2A,CTPS,HIST1H2BM,UNG,HIST1H2AG,HIST3H2BB,KIF24,E2F8,TCERG1,CCNB2,XRCC3,NUP62CL,TFAP4,ILF2,KPNB1,CENPI,KIF20A,ZNF519,ACVR2B,UHRF1,KIF14,CENPM,ASPM,CENPF,SRSF2,RBM15,PAFAH1B3,RFWD3,MIR1257,…
48	jaspar-MA0314.1	0.0538117	5.22385	M5	NFYB,POLE3,NFYC,NFYA	PRR11,HMGB2,CDKN3,CDCA2,CENPM,HIST1H2AH,CCNB2,ILF2,REC8,SNRPA,NEK2,CDC6,CDC25A,CHEK2,HIST1H3C,ELAVL3,HIST1H3J,HIST1H2BN,HIST1H2AK,PASK,GART,HIST1H2AE,HIST1H2BG,NUSAP1,CENPF,KIF20A,UBE2C,ASPM,HIST1H3F,CIT,TTF2,WDR62,DLG3,HIST1H2AD,HIST1H2BF,UHRF1,NOL4,HIST1H2BJ,CBX5,E2F8,PAFAH1B3,RHBG,HIST1H2AG,MTHFD1,C21orf58,VRK1,GGCT,SPC25,AURKA,NCAPD3,NUP62CL,MCM3,TPX2,UBE2T,ACVR2B,ECT2,RFWD3,NCAPH,CELF1,STIL,…
49	jaspar-MA0316.1	0.0533409	5.16205	M6	NFYC,POLE4,NFYA,NFYB	HMGB2,CDKN3,CDC25A,ILF2,CDC6,CENPM,GART,CCNB2,NEK2,UHRF1,ECT2,CIT,REC8,CENPF,PRR11,KIF24,CDCA2,E2F8,STIL,CCDC45,LBR,TTF2,PCNA,ASPM,TPX2,C21orf58,SNRPA,CDK1,HIST1H4D,HIST1H1C,DTL,HIST1H1E,MCM5,AURKA,ATAD2,NOL4,NCAPD3,HIST1H2AD,HIST1H2BF,CHEK2,HIST1H1B,HIST1H3C,NUP62CL,UBE2T,CBX5,HOXD3,ACVR2B,ELAVL3,MKS1,DLG3,MCM10,TACC3,HIST1H2BN,HIST1H2AK,RFWD3,ELAVL1,CTPS,GMNN,GGCT,NUSAP1,ZFHX3,KIF14,PAK6,E2F7,M…
50	yetfasco-1537	0.0531636	5.13877	M6	NFYC,POLE4,NFYA,NFYB	HMGB2,CDKN3,CDC25A,CDC6,ILF2,CENPM,GART,UHRF1,NEK2,CCNB2,ECT2,REC8,PRR11,CIT,CENPF,CDCA2,KIF24,CDK1,CCDC45,C21orf58,E2F8,LBR,STIL,PCNA,TTF2,TPX2,ASPM,SNRPA,HIST1H4D,NCAPD3,HIST1H1C,HIST1H2AD,HIST1H2BF,NUP62CL,NOL4,AURKA,DTL,MCM5,HIST1H1E,CBX5,UNG,ATAD2,HIST1H3C,UBE2T,HIST1H1B,CHEK2,HOXD3,MCM10,MKS1,ACVR2B,ELAVL3,GMNN,HIST1H2BN,HIST1H2AK,RFWD3,DLG3,HIST1H2AH,CTPS,SF1,TACC3,NUSAP1,ELAVL1,ZFHX3,TCER…
51	yetfasco-695	0.0530077	5.1183	M6	NFYA,NFYB,POLE4,HOXC8,HOXB8,HOXD8	HIST1H3C,HMGB2,CDC25A,CDKN3,HIST1H2AD,HIST1H2BF,PRR11,HNRNPL,HIST1H3F,CDC45,GART,SRSF1,HIST1H2AH,HIST1H2BJ,HIST1H3J,HIST1H2BM,HIST1H2AG,SNRPA,CDCA2,CDC6,CBX5,CIT,TCERG1,HIST3H2A,HIST3H2BB,XRCC3,CCDC45,EZH2,KIF24,HIST1H2BD,GGCT,NUP62CL,UBE2C,TTF2,ILF2,HIST1H2AE,HIST1H2BG,CHEK2,CENPI,CENPM,UNG,ECT2,ACVR2B,HIST1H3A,HIST1H2BO,PAFAH1B3,HIST1H2AM,RFWD3,RBM15,MKS1,NOL4,SRSF2,KIF20A,TFAP4,CTPS,CDK1,LBR,M…
52	homer-M01548	0.052809	5.09221	M1		E2F2,XKR5,E2F3,MCM6,E2F1,BCOR,UHRF1,GATA3,TOPBP1,VASH2,ZNF367,MCM2,MCM3,MYCN,ADNP,C4orf21,HIST1H2AH,ATAD5,ZFHX3,UNG,HELLS,CDCA7,NCAPD3,FUS,DNMT1,RACGAP1,LIG1,NUP62CL,HIST1H2BJ,MAZ,CRHR1,CASC5,HNRNPL,SSRP1,HNRNPD,CDCA8,HIST1H2BM,HIST1H2AG,CCDC77,POU2F1,MCM5,HNRNPA2B1,KPNB1,WEE1,HIST1H2BO,PPAT,PTTG1,KIF20A,MCM4,HIST1H2AM,LRDD,MCM8,CDC25A,HIST1H3F,PCNA,DTL,LPHN1,EXO1,AGBL5,PRKDC,E2F7,CDK1,C1orf77,HD…
53	jaspar-PF0112.1	0.0524575	5.04606	M2	E2F8,E2F7	MCM3,MCM6,EZH2,PCNA,PRIM1,TIAM1,CHAF1A,WEE1,WDR76,RCOR2,TIMELESS,GINS2,TOPBP1,UHRF1,DNMT3B,CHEK1,PSMC3IP,MCM4,PRKDC,HOXD3,HIST1H4I,HNRNPL,C16orf75,SRSF1,SF1,ZFHX3,CDCA7,DNMT3A,MAZ,MIR17,E2F2,MYCN,ATAD2,ORC1,LIG1,PAK6,CELF1,SPC25,BCOR,RFC4,UMPS,CCDC18,DNMT1,SLAIN1,RRM2
54	transfac_pro-M02106	0.0520571	4.99348	M5	NFYA,NFYB,NFYC,YBX1,POLE3,POLE4	CDCA2,HMGB2,PRR11,KPNB1,UNG,REC8,GART,CDKN3,GGCT,CCNB2,UBE2C,E2F8,SF1,CDC6,STIL,ECT2,ILF2,PCNA,WDR62,KIF20A,TIAM1,CBX5,SNRPA,C21orf58,ELAVL3,CHEK2,HIST1H2BJ,HIST1H3C,KIF24,NCAPD3,NUP62CL,CDC45,CENPM,RFWD3,EZH2,CDC25A,HIST1H2AG,HIST1H2AH,PASK,CENPF,HNRNPL,ORC6,RECQL4,SPC25,HMMR,HIST3H2A,DTL,E2F3,KIF14,CDK1,CENPK,HIST3H2BB,ASPM,TACC3,HIST1H2BD,NOL4,HIST1H3F,UHRF1,LBR,ACVR2B,MCM3,ZNF446,BRIP1,ASF1B,…
55	taipale-TTTGGCGCCAAA-E2F4-DBD	0.0516933	4.94572	M4	E2F4,E2F2,E2F3,E2F1	MCM6,GINS1,CDC25A,NASP,DNMT1,MYCN,RRM2,MCM5,E2F1,SMC4,E2F2,TOPBP1,MCM2,PCNA,LMNB2,UNG,ARID3B,E2F8,ECT2,FBXO5,MYB,E2F7,WEE1,CDCA7,ORC1,HOXD3,SMC3,TRA2B,SCML2,HNRNPA2B1
56	transfac_pro-M02847	0.0516658	4.94211	M4	E2F3,E2F1	GINS1,CDC25A,RRM2,DNMT1,MCM6,E2F1,CXXC4,GATA3,NASP,UCK2,MND1,FBXO5,UNG,MXD3,SMC4,LMNB2,H2AFY2,MED12L,PCNA,KIF14,LPHN1,MCM5,E2F8,POLA1,SMC3,E2F7,MYCN,ZFHX3,SRSF1,KCNH4,MKI67,ATAD2,NUF2,E2F2,HNRNPA2B1,HNRNPAB,BRCA1,ILF3,GART,POLE2,ZNF367,MEX3B,RACGAP1,CHEK2,ADNP,ZFHX2,WEE1,PHF21B,CELF1,GINS2,DLG3,ARID3B,KIF4A,MYBL2,SNORA80B,PAK6,BCOR,TIAM1,HOXD3,GMNN,RPS6KA6,RCOR2,MCM8,SLC1A2,BZW2,MCM3,CAMKV,KIF11,…
57	transfac_pro-M00775	0.0508221	4.83134	M5	NFYB,NFYC,NFYA,HNF1B,HNF1A,YBX1,POLE3	CDCA2,PRR11,UBE2C,CDKN3,ILF2,HIST1H2AH,REC8,HMGB2,HIST1H3C,GART,CDC25A,CENPM,HIST1H2BN,HIST1H2AK,CCNB2,WDR62,ELAVL3,ECT2,SF1,TCERG1,CDC45,CHEK2,SNRPA,NCAPD3,NOL4,CBX5,HIST1H2AG,E2F8,E2F7,KPNB1,UHRF1,HIST1H2BJ,PASK,TTF2,HNRNPL,GGCT,PAFAH1B3,NUSAP1,CDC6,KIF20A,VRK1,SPC25,KIF24,ASPM,ORC6,HIST1H2AE,HIST1H2BM,HIST1H2BG,CENPF,DDX39,C21orf58,MCM3,NUP62CL,ACVR2B,NEK2,HIST1H2AM,HIST1H2BO,HIST1H2AD,HIST1H2…
58	jaspar-PF0104.1	0.050495	4.78839	M6	NFYA,NFYB	DTL,KPNB1,MBTD1,HIST1H1C,NCAPH,CCNB2,CLSPN,CBX8,KIF14,TMPO,ORC6,PCNA,FBXO5,ELAVL3,NOL4,ASPM,SF1,AGBL5,KIF4A,HMGB3,GART,STIL,GATA3,TACC3,H2AFZ,CHAF1A,BRIP1,HIST1H4D,ATAD2,CBX2,NUP62CL,HIST1H3I,HIST1H2BN,HIST1H2AK,KIF20A,ECT2,HIST1H1E,FAM83D,SGOL1,ESPL1,UBE2T,TIAM1,UNG,CENPM,ELAVL1,NUSAP1,SNRPA,POU2F1,PASK,SPC25,BCOR,E2F7,MSI1,TPX2,ILF2,TK1,HIST1H3C,ZNF367,E2F8,VRK1,HIST2H2AB,DNMT3A,IDH2,CDC25A,HNR…
59	transfac_pro-M03805	0.0502413	4.75508	M6	YBX1,NFYA,NFYB	HNRNPL,TIAM1,HMGB2,CDCA2,UNG,CDC25A,GGCT,EZH2,CDC45,ECT2,STIL,ACVR2B,TRIM28,CAMKV,CBX5,CDC6,CENPM,NCAN,CHEK2,UHRF1,HIST3H2A,XRCC3,PRR11,HIST1H2BJ,H2AFY2,DLG3,HIST3H2BB,SRSF1,HIST1H2AG,TCERG1,KPNB1,CENPF,ILF2,HIST1H3F,ILF3,C21orf58,RRP1,ORC6,HIST1H2AH,CDKN3,MCM3,HIST1H2BD,REC8,LBR,PRIM2,CCNB2,MYCN,NOL4,SNRPA,E2F8,KIF14,KIF24,UBE2T,SH3GL3,ELAVL3,ZFHX3,BZW2,DTL,TFAP4,CENPA,BCOR,GINS2,HIST1H2BM,CTPS,…
60	stark-TTTNGGCGS	0.0495566	4.66518	M4		MCM8,ZFHX3,SMC4,E2F7,CHEK1,WEE1,PKMYT1,DNMT1,MYCN,ZNF367,SMC2,MXD3,RFWD3,E2F2,MCM10,LMNB2,HMGB2,E2F1,CBX8,MSI1,MYBL2,DNAJC5G,PHOX2B,POLA1,LPHN1,CBX5,HOXD3,TMPO,GMNN,ILF2,H2AFY2,WDR76,SCML2,NASP,MIR17,MEX3B,IGF2BP1,ADNP,TTF2,NOL4,FBXO5,FIGNL1,PDE7A,RRM2,GART,DPF1,ARID3B,PASK,AKAP1,DNMT3B,MND1,RAD54L2,SLC20A1,CASC5,LIN28B,CDK1,TRA2B,FANCI,CKS2,SMC1A
61	homer-M01858	0.0491959	4.61782	M6	NFYA,NFYB,POLE4,HOXC8,HOXB8,HOXD8	HMGB2,CDKN3,CDC25A,GART,CDCA2,CCDC45,HNRNPL,HIST1H3C,HIST1H2AD,HIST1H2BF,CDC6,CDC45,C21orf58,CDK1,ECT2,EZH2,PRR11,CIT,GGCT,HIST1H3F,TTF2,SNRPA,HIST1H3J,CHEK2,UNG,CTPS,NUP62CL,KIF24,SRSF1,KIF20A,UBE2C,CBX5,XRCC3,TFAP4,RFWD3,HIST1H2BJ,E2F8,UHRF1,MIR1257,ZNF519,ACVR2B,HIST3H2A,HIST3H2BB,CENPF,HIST1H2BM,KIF14,TPX2,DTL,HIST1H2AH,HIST1H2AG,NOL4,CENPI,STIL,HIST1H2BD,ZNF43,MLF1IP,ZNF195,HIST1H1B,SRSF2,CE…
62	yetfasco-980	0.0490247	4.59535	M5	NFYA	EZH2,MSI1,PRR11,CDCA2,KPNB1,ECT2,SRSF1,HNRNPL,HMGB2,HIST1H3F,HIST1H3C,CBX8,UBE2C,CDC45,ZNF519,GATA3,MCM3,XRCC3,ZNF43,E2F8,KIF24,GART,ORC6,CLSPN,UNG,STIL,LBR,ZNF195,RTKN2,GGCT,CDKN3,CBX5,HIST1H2AD,HIST1H2BF,ACVR2B,ZNF681,KIF20A,SNRPA,HIST1H1B,CENPK,HOXD3,HIST1H3A,ASF1B,HIST1H3H,NUP62CL,CDC6,CKS2,HIST3H2A,DLGAP5,C14orf145,HIST3H2BB,E2F7,CASC5,HIST1H3J,ZNF626,H2AFY2,CENPF,TIAM1,CDC25A,ZFHX3,TCERG1,H…
63	transfac_public-M00185	0.0487802	4.56324	M5	NFYC,NFYA,NFYB,HNF1B,HNF1A,POLE3	ILF2,HIST1H2AH,PRR11,CDKN3,CBX5,UBE2C,REC8,WDR62,HIST1H3C,HMGB2,HNRNPL,GART,TCERG1,HIST1H2AG,HIST1H2BN,HIST1H2AK,HIST1H2BJ,ELAVL3,GGCT,CDCA2,CCNB2,KIF24,CDC45,ZNF367,CENPF,HIST1H2BM,KPNB1,CDC6,NCAPD3,ACVR2B,ECT2,CENPM,E2F8,SNRPA,RFWD3,CDC25A,HIST1H3F,H2AFY2,UHRF1,HIST1H2AE,STIL,CENPI,ASPM,TTK,HIST1H2AD,VRK1,HIST1H2BF,UNG,HIST1H3J,C21orf58,NUP62CL,HIST1H2BG,CHEK2,PAK6,GMNN,CCDC45,BCOR,CDK1,MCM10,M…
64	homer-M01862	0.048606	4.54036	M5	NFYA,NFYB,POLE3,POLE4	HNRNPL,EZH2,CDKN3,HIST1H2AH,CBX5,HIST1H3C,CDC25A,GART,HMGB2,RBM15,C21orf58,CCNB2,CDCA2,HIST1H2AG,HIST1H2BJ,ILF2,UBE2C,HIST1H3F,ECT2,ASPM,HIST1H2BD,REC8,NOL4,PCNA,HIST1H2AD,HIST1H2BF,KIF24,ELAVL3,CDC45,GGCT,WDR62,UNG,HIST1H3J,CDC6,HIST3H2A,UHRF1,ACVR2B,MCM10,ZNF519,PASK,HIST3H2BB,KPNB1,HIST1H2AM,HIST1H2BO,SNRPA,CTPS,WEE1,HIST1H3A,PRR11,HIST1H2BM,CHEK2,LBR,E2F3,ZNF43,KIF14,CCDC14,CIT,SH3GL3,ZNF195,…
65	transfac_pro-M00428	0.0473129	4.37059	M1	E2F1,E2F4,E2F3,TFDP1,E2F7,TFDP3	UHRF1,E2F2,PCNA,MCM3,POLA1,E2F8,LIG1,ZNF367,FUS,PRKDC,ZFHX3,MYCN,MCM4,CBX8,ARID3B,RRM2,MCM6,E2F3,MCM5,BCOR,HOXD3,LMNB1,E2F1,E2F7,POU2F1,H2AFY2,HNRNPA2B1,WEE1,DNAJC5G,CDC6,IGF2BP1,GJC1,FBXO5,SSRP1,TMPO,CBX2,CDK1,PHACTR3,SHD,HELLS,MCM2,NASP,GINS2,RFWD3,CDT1,LPHN1,TOPBP1,DNMT3A,TRA2B,PBK,UBE2T,GSTCD,NUP62CL,MYEF2,CELF1,CDC25A,CASC5,MYB,NOL4,MIR17,MAB21L2,MCM8,TROAP,AKAP1,RBM28,GATA3,PHOX2B,EZH2,TYMS…
66	taipale-NNAAATGGCGCCAAAANN-E2F3-DBD	0.0471723	4.35213	M7	E2F3,E2F2,E2F4,E2F1	SMC4,NASP,MCM6,SRSF1,LMNB2,FBXO5,MCM5,E2F1,MCM2,DNMT1,GMNN,MCM8,CLSPN,HOXD3,HNRNPA2B1,GINS1,RAD51,MIR1257,ORC1,HIST1H2AH,WDR76,LBR,DSCC1,XKR5,TRA2B,ATAD5,WEE1,HNRNPD,VWCE,UMPS,ATAD2,TYMS,MAZ,ECT2,E2F7,DNMT3B,HJURP,VASH2,MYCN,MEX3B,GREB1,SUV39H2,HAUS6,ZC3H8,HIST1H2BJ,DONSON,RCOR2,ZNF367,ADNP,HIST1H2AG,E2F8,PCNA
67	yetfasco-647	0.0467627	4.29835	M5	NFYA	HNRNPL,EZH2,ILF2,HIST1H2AH,CBX5,HIST1H3C,CDC25A,RBM15,CDKN3,ECT2,HIST1H3F,HIST1H2AD,HIST1H2BF,C21orf58,HIST1H2AG,GART,HIST1H2BJ,UBE2C,HMGB2,ELAVL3,CDCA2,HIST3H2A,ASPM,HIST1H2BD,GGCT,CDC45,HIST3H2BB,CCNB2,HIST1H3J,REC8,ACVR2B,HIST1H2AM,HIST1H2BM,HIST1H2BO,UHRF1,KIF24,CDC6,SRSF1,PCNA,SNRPA,NOL4,DDX39,KPNB1,WEE1,HIST1H2BN,HIST1H2AK,DLG3,MCM10,E2F3,CIT,SCML2,ZFHX3,LBR,CENPI,VRK1,ZNF519,TCERG1,SH3GL3,…
68	yetfasco-486	0.0466252	4.28029	M2		PLK4,CELF1,E2F8,E2F3,FBXO5,RFWD3,KNTC1,BCOR,CBX8,SSRP1,HNRNPA2B1,E2F7,HIST1H4D,EZH2,IGF2BP1,CHAF1A,GJC1,PHOX2B,WDR76,HMGB2,E2F2,TYMS,FUS,CCNA2,HOXD3,FANCM,PRKDC,PCNA,MCM4,HIST1H1E,CHAF1B,MIR17,PLAGL2,NCAN,PBK,RFC4,MXD3,ZFHX3,ZNF367,SMC1A,TMPO,CEP55,RRM1,SNRPA,FAM111B,RAD54L2,DDX55,DLG3,C4orf21,UHRF1,MCM3,IGSF9,CRHR1,ADNP,TFAP4,SNORA80B,LMNB1,CXXC4,KIF14,GREB1,TIMELESS,NUP107,ELAVL1,FIGNL1,C12orf4…
69	jaspar-MA0410.1	0.0464631	4.25902	M2		PLK4,CELF1,E2F8,E2F3,FBXO5,RFWD3,KNTC1,CBX8,BCOR,SSRP1,HNRNPA2B1,E2F7,HIST1H4D,EZH2,IGF2BP1,CHAF1A,GJC1,WDR76,PHOX2B,HMGB2,E2F2,FUS,TYMS,FANCM,CCNA2,HOXD3,PRKDC,PCNA,HIST1H1E,MIR17,MCM4,CHAF1B,PLAGL2,NCAN,RFC4,PBK,ZFHX3,MXD3,SMC1A,ZNF367,TMPO,CEP55,RRM1,SNRPA,RAD54L2,FAM111B,DDX55,MCM3,DLG3,C4orf21,UHRF1,CRHR1,IGSF9,ADNP,TFAP4,LMNB1,SNORA80B,CXXC4,KIF14,GREB1,TIMELESS,NUP107,ELAVL1,FIGNL1,GINS2,C…
70	homer-M00124	0.0452404	4.09848	M5	NFYB,NFYA,NFYC,POLE3	ILF2,UBE2C,REC8,KPNB1,CCNB2,GART,CBX5,CDKN3,CDCA2,HMGB2,WDR62,UNG,PRR11,HIST1H3C,CENPF,PCNA,HIST1H2AH,CDC45,UHRF1,ELAVL3,KIF24,PASK,E2F8,ECT2,ASPM,HIST1H2BN,HIST1H2AK,SNRPA,CDC6,CENPM,DTL,ZNF367,ORC6,GATA3,RECQL4,HIST1H3F,GGCT,RFWD3,HIST1H2AG,CDC20,HIST1H2BJ,HIST3H2A,CDK1,E2F3,CDC25A,CENPI,LBR,HIST3H2BB,NOL4,CIT,GMNN,CHEK2,HMGB3,PAFAH1B3,TIAM1,HMMR,KIF14,HIST1H2AD,NCAPD3,HIST1H2BF,EZH2,AGBL5,TACC…
71	yetfasco-1896	0.0452313	4.09728	M1		E2F2,E2F1,ZNF367,MCM6,ADNP,MCM3,CDCA8,ATAD5,BCOR,LIG1,WEE1,MCM8,UNG,ZFHX3,XKR5,ORC1,E2F3,UHRF1,KIF15,HIST1H2BM,HNRNPA2B1,CDCA7,HIST1H2AH,FBXO5,PCNA,MCM2,HOXD3,PHF21B,HIST1H2BJ,MND1,SOX11,POU2F1,HIST1H1B,HNRNPD,DNMT1,HIST1H2AG,PASK,VASH2,E2F8,HIST1H3B,TOPBP1,MYCN,H2AFY2,LIN28B,HIST1H2BN,FUS,HIST1H2AK,MXD3,CBX8,SMC4,KIF20A,MELK,MED12L,MBTD1,PPAT,GREB1,BZW2,FEN1,RACGAP1,VRK1,NUP62CL,ILF3,NASP,CAMKV,…
72	transfac_pro-M02846	0.0449134	4.05554	M4	E2F2,E2F1	CDC25A,GINS1,RRM2,DNMT1,CXXC4,E2F1,MND1,NASP,GATA3,MCM6,UNG,LMNB2,UCK2,KCNH4,MCM5,E2F8,FBXO5,SMC4,ZFHX3,LPHN1,GART,H2AFY2,PCNA,KIF14,MXD3,E2F2,SMC3,E2F7,SRSF1,MKI67,HOXD3,ATAD2,ILF3,HNRNPAB,BRCA1,HNRNPA2B1,MED12L,ADNP,NUF2,ZFHX2,MEX3B,BCOR,MYB,RACGAP1,KIF15,KIF4A,VRK1,POLA1,CELF1,MCM8,NCAN,MYCN,POLE2,GINS2,PHF21B,TFAP4,TRIM28,DNMT3B,PAK6,HIST1H1E,RPS6KA6,GTF3C2,GPR125,PBK,CRHR1,MYBL2,CHEK2,VWCE,W…
73	homer-M00020	0.0448889	4.05233	M8		MXD3,IGSF9,E2F8,CDK1,PLK1,CEP135,POU2F1,DBF4,ZFHX3,FOXM1,DNMT3B,KIF4A,KIF20B,HMGB2,GTSE1,RCC1,C9orf100,PRC1,CEP55,EZH2,HNRNPA2B1,TACC3,C12orf48,CAMKV,FBXO5,LMNB1,RPS6KA6,SLC1A2,MYEF2,MBTD1,RCOR2,CASC5,CCNB2,LIN28B,DEPDC1B,HDGF,RTKN2,SCML2,SPC25,NDC80,RRP1,BRIP1,KIF15,VWCE,WEE1,PHF21B,BCOR,TRA2B,MKI67,HOXD3,RACGAP1,CDCA7,CRHR1,INCENP,SOX11,ADNP,ASRGL1,H2AFY2,CENPE,LMNB2,GREB1,NCAPG2,CXXC4,MYCN,ANL…
74	elemento-AAAATGGCG	0.0436509	3.88978	M7	YY1	TRA2B,C1orf77,SMC4,SRSF2,SAFB,ILF3,CBX5,SFPQ,CELF1,NUP35,ADNP,CEP135,HMGB2,MCM5,SMC3,CASC5,FUS,HNRNPD,PHF21B,BCOR,HNRNPA2B1,WEE1,RCOR2,IGF2BP1,LPHN1,KIF15,SRSF1,CCNA2,SCML2,MCM10,POU2F2,DNMT3A,HMGB3,HNRNPL,E2F3,SNORA80B,MAZ,SLC1A2,RPS6KA6,FOXM1,RBM10,CAD,MIR17,RCC1,ATAD2,RACGAP1
75	transfac_pro-M02090	0.0430487	3.81072	M1	E2F4	FBXO5,UHRF1,ZNF367,MAZ,TFAP4,PCNA,RFWD3,E2F1,LIG1,CDCA7,MCM3,MYBL2,CXXC4,KNTC1,MCM5,FUS,POU2F1,MCM4,HELLS,BCOR,ILF3,AGBL5,E2F3,ZFHX3,GINS2,PASK,MYCN,CBX2,FGD1,RRP1,H2AFY2,PHOX2B,IGF2BP1,SSRP1,ATAD2,HNRNPD,PRKDC,EZH2,HMGB2,LMNB1,GJC1,HAUS6,LPHN1,CDC25A,CDT1,NOL4,HOXD3,PBK,TYMS,C4orf21,MIR17,DLG3,NUP62CL,ADNP,SLC1A2,CTPS,HIST1H2AH,LUC7L3,FANCD2,ATAD5,MAB21L2,NASP,PAK6,CBX8,E2F8,DNAJC5G,E2F2,HNRNPAB…
76	jaspar-PF0005.1	0.0429998	3.8043	M5	NFYB,NFYA,NFYC	CDCA2,PRR11,HMGB2,ORC6,ECT2,E2F8,ASF1B,GGCT,NUP62CL,SF1,CDK1,STIL,CLSPN,UBE2C,DIAPH3,KIF20A,SNRPA,KIF24,GART,KPNB1,CENPF,CBX5,SPC25,CDKN3,BRIP1,DTL,MBTD1,XRCC3,CIT,C21orf58,ACVR2B,E2F7,MAB21L2,UBE2T,GATA3,LBR,INCENP,TK1,GMNN,SRSF2,CDK6,AURKA,RAD18,NCAPH,HIST1H3C,HIST2H2AB,MCM10,TIAM1,NCAPD3,TROAP,KIF14,ILF2,NOL4,CXXC4,UHRF1,CENPK,TCERG1,PAK6,NUP210,DPF1,TTF2,CDC45,RTKN2,MCM3,GINS2,GTF3C2,RFC5,TPX…
77	homer-M01546	0.0429173	3.79346	M1		E2F2,MCM6,XKR5,E2F1,CDC25A,TOPBP1,ADNP,ZFHX3,MYCN,HIST1H2AH,BCOR,UNG,CDCA8,CDCA7,ATAD5,ZNF367,HIST1H2BM,HIST1H2BJ,C4orf21,FBXO5,MCM3,HIST1H2AG,E2F3,HNRNPD,RRM2,CRHR1,CDK6,POLA1,MCM5,VASH2,KIF15,MCM10,PHF21B,CDK1,HOXD3,ORC1,GINS1,EZH2,HIST1H2BO,WEE1,GINS2,RAD18,CAMKV,LIN28B,NASP,GREB1,KIF20A,RACGAP1,HIST1H2AM,HIST1H2AL,HIST1H2BN,DHX33,HIST1H2AK,CCDC77,AGBL5,ARID3B,NUP62CL,HNRNPA2B1,MSI1,DBF4,C1orf…
78	swissregulon-NFY_A-B-C_.p2	0.0426238	3.75493	M5	NFYC,NFYB,NFYA,POLE3,POLE4	CDCA2,E2F8,PRR11,REC8,CCNB2,HMGB2,CDKN3,GART,CENPM,CHEK2,PCNA,NOL4,ILF2,ELAVL3,NCAPD3,SNRPA,STIL,AGBL5,KPNB1,UNG,NEK2,CDC6,UHRF1,SF1,CENPF,ECT2,WDR62,TACC3,GGCT,CDC25A,CIT,VASH2,RFWD3,DLG3,DTL,CCDC45,CDC45,UBE2C,AURKA,UBE2T,C21orf58,KIF14,E2F3,PAFAH1B3,MAZ,CDK1,SPC25,KIF20A,PASK,CBX5,SRSF2,HIST1H3C,H2AFZ,NUSAP1,ELAVL1,RACGAP1,KIF24,HIST1H4D,RECQL4,ACVR2B,CDC20,VRK1,LBR,NCAPH,CKAP2,MSI1,MTHFD1,ORC…
79	yetfasco-1635	0.0422967	3.71199	M5	NFYA	ZNF519,ZNF43,GART,EZH2,ECT2,MBTD1,ZNF195,ZNF626,ZNF678,CENPF,ZNF681,CBX5,ACVR2B,CDCA2,ILF2,CDK1,HIST3H2A,KPNB1,CELF1,HIST1H3F,HIST3H2BB,HIST1H3H,HMGB2,CEP55,UNG,TK1,CBX8,HOXD3,PASK,LIN28B,XRCC3,VASH2,CENPK,E2F8,WDR62,MEX3B,PRR11,CKS2,GGCT,CENPI,ZNF107,GATA3,ZNF367,HIST1H3C,NOL4,HIST1H3J,RHBG,SRSF2,CDC45,CCDC45,PBK,TOPBP1,C14orf145,KIF24,NCAPH,KIF14,DTL,HMGB3,SPC25,ZFHX3,MKS1,CDC6,PAFAH1B3,HIST1H4…
80	transfac_pro-M02089	0.0421286	3.68991	M2	E2F3	E2F8,TMPO,BCOR,RFWD3,PLK4,HOXD3,MCM3,IGF2BP1,HMGB2,POU2F1,ZNF367,FUS,CASC5,EZH2,E2F3,ZFHX3,CXXC4,GTF3C2,MEX3B,PBK,FBXO5,CDC6,MYCN,SOX11,FANCI,TIMELESS,WEE1,MCM4,SRSF2,MIR17,KNTC1,CBX5,LIG1,PCNA,HNRNPL,LRDD,CENPI,PRKDC,HNRNPM,UHRF1,ARID3B,ATAD2,STRBP,MYBL2,ILF3,RRM1,LMNB1,ATAD5,ZNF789,LIN9,CELF1,HAUS8,BRIP1,H2AFZ,KIF14,LIN28B,FIGNL1,HIST1H4D,SAAL1,GREB1,RAD54L2,GSTCD,CTPS,DNMT3B,HIST1H1E,HNRNPA1L2…
81	yetfasco-367	0.0417924	3.64576	M1		E2F2,XKR5,ZFHX3,BCOR,E2F1,E2F3,ADNP,MCM6,UHRF1,VASH2,GATA3,HELLS,ZNF367,HNRNPA2B1,MCM2,TOPBP1,MCM3,FUS,C4orf21,NCAPD3,MYCN,ATAD5,HIST1H2AH,RACGAP1,CDCA7,CRHR1,UNG,WEE1,POU2F1,NUP62CL,MCM8,CDCA8,CASC5,LIG1,CCDC77,MAZ,DNMT1,MCM5,SMARCA4,KPNB1,FEN1,LPHN1,PTTG1,PHF21B,HIST1H2BJ,HMGB3,DNMT3B,SSRP1,HOXD3,HDGF,PPAT,CBX5,CENPF,SMC1A,DTL,PHOX2B,ZBED4,BZW2,KIF20A,HIST1H2BM,LMNB1,HNRNPL,HNRNPD,ARID3B,HIST1H…
82	yetfasco-627	0.0410068	3.54262	M1		E2F2,ZNF367,MCM6,BCOR,TIAM1,LIN28B,ZFHX3,E2F1,VASH2,UNG,ATAD5,ADNP,UHRF1,MCM3,XKR5,DNMT1,CDCA7,E2F3,HIST1H2AH,MCM2,CDCA8,CRHR1,IGF2BP1,MCM8,ASRGL1,HMGB3,ILF3,PCNA,HELLS,H2AFY2,CCDC77,MCM5,MYCN,HIST1H2BJ,CBX8,MELK,TOPBP1,HIST1H2BN,HIST1H2AK,HIST1H2BM,NCAPD3,C4orf21,E2F7,DCHS1,HOXD3,PBK,PRKDC,LMNB1,MCM4,ORC1,DLG3,STRBP,PPAT,WEE1,MED12L,SRSF2,MAZ,MYB,FBXO5,RAD54L2,VWCE,MXD3,DHX33,AGBL5,MYBL2,MEX3B,A…
83	taipale-WTTCGAAYG-HSFY2-DBD	0.0410007	3.54182	M9	HSFY2	ZNF367,SGOL1,KIF24,NUP107,LIN9,SSRP1,CKAP2,CBX8,PHF21B,HNRNPAB,CASC5,DCHS1,PKMYT1,KIF14,ZFHX3,AGBL5,CDCA5,H2AFZ,C4orf21,ELAVL1,MELK,BCOR,MCM10,KIF22,LIN28B,RAD54L,POU2F2
84	yetfasco-699	0.0409823	3.53941	M5	NFYB,POLE3	CBX5,UBE2C,ILF2,WDR62,KPNB1,EZH2,SRSF1,CDCA2,TIAM1,HNRNPL,RFWD3,HIST1H2AH,E2F3,CDC45,UNG,FBXO5,REC8,PRR11,CCNB2,ELAVL3,SF1,E2F7,GART,NOL4,XRCC3,HIST1H2BM,E2F2,RBM15,HIST1H3C,GGCT,CENPM,TCERG1,CDKN3,HJURP,ACVR2B,C21orf58,ORC6,UHRF1,BRIP1,ECT2,CENPF,GPC2,PCNA,E2F1,HIST1H2BD,CASC5,ASF1B,HIST1H2BN,HIST1H2AK,KIF24,LBR,HIST2H2AB,CCDC14,HN1,CTPS,GATA3,HIST1H2AG,HIST1H3F,HIST1H2BJ,FAM83D,MCM5,HMGB2,CBX8,…
85	transfac_pro-M01839	0.0407592	3.51011	M2		TMPO,FBXO5,EZH2,CDC6,HMGB2,HOXD3,UHRF1,LRDD,PCNA,CBX5,HNRNPM,C16orf75,BCOR,LIG1,PBK,POU2F1,RCC1,LIN28B,CASC5,MCM3,KNTC1,STRBP,LMNB1,ZNF43,RAD54L2,RFWD3,ZFHX3,MED12L,HNRNPA2B1,DNMT3B,MYBL2,ATAD5,LPHN1,TROAP,WEE1,UBE2T,PAK6,H2AFY2,PHACTR3,CELF1,GTF3C2,BRIP1,PFAS,ILF3,EXO1,ZFHX2,E2F3,ATAD2,UCK2,TPX2,GART,MCM10,KIF14,C17orf53,PKMYT1,RRM1,E2F8,DIAPH3,ARID3B,HDGF,MEX3B,MIR17,ZNF331,NUP210,GPR125,HMGB3,…
86	transfac_pro-M01503	0.0406277	3.49285	M10		UNG,KCNH4,E2F1,CDC25A,CXXC4,ZFHX3,KIF4A,C14orf145,E2F8,MND1,UHRF1,RAD51AP1,KIF14,SMC4,RRM2,LIN28B,VWCE,H2AFY2,PCNA,HNRNPD,DNMT1,KIF15,DLG3,ZBED4,PBK,SNORA80B,NCAN,MAB21L2,RTTN,ILF3,E2F2,CBX8,CASC5,MCM5,DHX9,LMNB2,CAMKV,DNAJC9,H1FX,FOXM1,POU2F1,SLC20A1,FANCM,BCOR,NASP,DNMT3B,LPHN1,SLC1A2,LMNB1,HMGB2,PKMYT1,ZNF367,UCK2,GINS1,CDCA5,PHOX2B,NOL4,TFAP4,MYCN,MCM8,CEP135,CDCA7,MCM10,C1orf77,VRK1,ATAD2,TM…
87	yetfasco-828	0.0406277	3.49285	M10		UNG,KCNH4,E2F1,CDC25A,CXXC4,ZFHX3,KIF4A,C14orf145,E2F8,MND1,UHRF1,RAD51AP1,KIF14,SMC4,RRM2,LIN28B,VWCE,H2AFY2,PCNA,HNRNPD,DNMT1,KIF15,DLG3,ZBED4,PBK,SNORA80B,NCAN,MAB21L2,RTTN,ILF3,E2F2,CBX8,CASC5,MCM5,DHX9,LMNB2,CAMKV,DNAJC9,H1FX,FOXM1,POU2F1,SLC20A1,FANCM,BCOR,NASP,DNMT3B,LPHN1,SLC1A2,LMNB1,HMGB2,PKMYT1,ZNF367,UCK2,GINS1,CDCA5,PHOX2B,NOL4,TFAP4,MYCN,MCM8,CEP135,CDCA7,MCM10,C1orf77,VRK1,ATAD2,TM…
88	hdpi-TP73	0.0406247	3.49245	M1	TP73	MCM6,E2F2,E2F8,CBX5,ATAD5,E2F1,MCM5,POLA1,ZFHX3,MCM8,LPHN1,MCM2,ZNF367,HMGB3,SRSF2,BCOR,MAB21L2,HOXD3,TOPBP1,NUF2,SMC3,MYCN,H2AFY2,SGOL1,GREB1,GINS1,CASC5,ARID3B,KIF20A,DTL,CDK6,BZW2,CXXC4,ILF3,EZH2,CLSPN,PDE7A,HNRNPA2B1,PCNA,E2F7,SCML2,PHOX2B,DNAJC5G,DNMT1,BRCA2,DNMT3A,TYMS,MTHFD1,ZC3H8,TRIM28,C1orf77,GGCT,SH3GL3,DLG3,UNG,UHRF1,VWCE,CENPJ,HNRNPH1,NCAPD3,TRA2B,TRAIP,NOL4,BLM,LBR,RAD54L2,STRBP,CDK…
89	homer-M01861	0.0401173	3.42583	M5		UBE2C,CBX5,ILF2,WDR62,KPNB1,EZH2,CDCA2,HIST1H2AH,TIAM1,E2F3,RFWD3,CDC45,PRR11,UNG,FBXO5,CCNB2,REC8,GART,ELAVL3,XRCC3,SF1,E2F7,SRSF1,NOL4,HIST1H3C,HIST1H2BM,RBM15,CDKN3,CENPM,E2F2,GGCT,BRIP1,HJURP,ORC6,C21orf58,CENPF,UHRF1,E2F1,ACVR2B,PCNA,TCERG1,ECT2,ASF1B,HIST1H2BD,CASC5,GPC2,LBR,HIST1H2BN,HIST1H2AK,CCDC14,HIST2H2AB,KIF24,HNRNPL,ZNF367,CTPS,CBX8,HIST1H3F,MCM5,GATA3,HMGB2,H2AFY2,RECQL4,TMPO,HIST1…
90	yetfasco-900	0.0400928	3.42262	M5	NFYB,NFYA,NFYC,POLE3	GART,CBX5,SNRPA,ELAVL3,CDKN3,CENPI,VRK1,CDCA2,NCAPD3,CENPF,HIST1H3J,GGCT,HMGB2,HIST1H3F,NUP62CL,NOL4,CHEK2,ACVR2B,PRR11,CDC45,H2AFY2,DIAPH3,SRSF2,HIST1H3C,ILF2,CIT,STIL,REC8,E2F8,CCDC45,ASF1B,CDC6,UBE2T,HIST1H2AD,HIST1H2AE,HIST1H2BF,HIST1H2AG,RAD18,ZNF446,HIST1H2BG,TFAP4,H2AFZ,HIST1H2BJ,UNG,ORC6,HIST1H2AH,CBX2,NCAPH,ARHGAP11B,DDX39,GATA3,UBE2C,CCNB2,ZNF519,HJURP,HIST1H3B,DLG3,PAFAH1B3,UHRF1,MAB21…
91	flyfactorsurvey-phol_SOLEXA_5_FBgn0035997	0.0400164	3.41258	M7	YY1,YY2,ZFP42	TRA2B,C1orf77,SMC4,CASC5,KIF15,ILF3,SFPQ,MCM5,HNRNPL,IGF2BP1,ADNP,SAFB,NUP35,RRM1,SRSF2,SMC3,ACVR2B,SCML2,RPS6KA6,BCOR,FUS,CELF1,SRSF1,PHF21B
92	flyfactorsurvey-pho_SANGER_10_FBgn0002521	0.0399552	3.40456	M7	YY1,YY2,ZFP42	TRA2B,C1orf77,ADNP,SFPQ,ILF3,GART,SRSF2,LPHN1,KIF15,CASC5,CELF1,SCML2,SMC4,HNRNPD,SMC3,SAFB,RRM1,HMGB2,RPS6KA6,MCM5,NUP35,KIF20B,FUS,MIR17,CBX5,BCOR,POU2F1,NASP,HNRNPH1,HMGB3,MCM10,CCNA2,MAZ,LMNB1,H2AFY2,HNRNPA2B1,SLAIN1,HOXD3,C4orf21,SASS6,GTF3C2,CAMKV,SRSF1,DDX39,RACGAP1,ACVR2B,PHF21B,FAM190A,HNRNPL,RFWD3,MYEF2,RAD54L2,RBM10,RTKN2,LUC7L3,POLQ,MSI1,ATAD2,DNMT3A,LIG1,SF1
93	flyfactorsurvey-pho_SOLEXA_5_FBgn0002521	0.039836	3.3889	M7	YY1,YY2,ZFP42	TRA2B,C1orf77,SRSF2,ILF3,GART,CASC5,SFPQ,ADNP,SMC4,NUP35,KIF15,MCM5,RPS6KA6,ACVR2B,CELF1,HNRNPL,SCML2,SMC3,RRM1,HNRNPD,SAFB,SRSF1,HMGB3,FUS,IGF2BP1,LPHN1,DLG3,BCOR,HNRNPH1
94	transfac_public-M00209	0.0394937	3.34395	M5	NFYB,NFYA,NFYC	UBE2C,CDCA2,NOL4,HNRNPL,NUP62CL,SNRPA,GART,HIST1H3J,CBX5,ILF2,HIST1H3C,HIST1H2BF,HIST1H2AD,PRR11,CDC6,TTF2,KIF20A,HIST1H3F,GGCT,HIST1H2AH,ELAVL3,KIF14,ZNF519,ACVR2B,RACGAP1,PHACTR3,CDKN3,CDK1,HMGB2,HNRNPD,HIST3H2A,HIST3H2BB,MTHFD1,CENPI,CCNB2,H2AFZ,PAK6,MCM10,E2F8,HIST1H2AE,ZNF43,STIL,MCM3,CDC25A,HIST1H2BG,CBX8,RFWD3,SPC25,MLF1IP,LBR,UHRF1,MKS1,RAD18,KIF24,TFAP4,MYB,MCM8,HIST1H2BJ,CELF1,HIST1H2AG…
95	jaspar-PF0110.1	0.0394723	3.34114	M6		UHRF1,HNRNPL,IGSF9,CCDC45,E2F7,TIAM1,MIR17,RAD51C,CTPS,FBXO5,GMNN,KPNB1,WDR62,LIG1,SH3GL3,MIR1257,CEP72,MEX3B,ELAVL1,UNG,CENPF,ZNF681,CDC6,C16orf75,NEK2,PLK1,CCNB2,HMGB2,ELAVL3,RECQL4,UBE2C,CHEK2,ZNF678,ZNF519,PBK,ZFHX3,BCOR,NCAN,NCAPD3,GGCT,ATAD2,REC8,DLG3,CKS2,LBR,H2AFY2,FEN1,E2F8,LMNB1,MBTD1,SNORA80B,HOXD3,WASF1,LPHN1,EZH2,MCM5,LIN28B,XRCC3,MCM6,SF1,RACGAP1,KIF14,DIAPH3,CRHR1,ASF1B,SLC20A1,POL…
96	yetfasco-379	0.0394631	3.33994	M5	NFYC,NFYB,NFYA	CDKN3,CDCA2,GART,UBE2C,HIST1H3C,CDC45,CBX5,HMGB2,EZH2,PRR11,CDC6,ECT2,GGCT,HNRNPL,HIST1H3F,ELAVL3,CHEK2,NCAPD3,CENPI,VRK1,HIST1H2AH,SNRPA,HIST1H2AG,GATA3,RBM15,HIST1H3J,CIT,HIST1H2BJ,UHRF1,C21orf58,NUP62CL,ILF2,ACVR2B,CDC25A,REC8,H2AFY2,ASF1B,CENPF,KIF14,STIL,E2F8,HIST1H2AD,HIST1H2BF,MCM10,DTL,PCNA,DDX39,SRSF2,CCDC45,BCOR,KPNB1,TFAP4,KIF20A,CBX8,UNG,TTF2,LBR,TK1,ZNF519,KIF24,CXXC4,HIST1H3A,CCNB2,…
97	homer-M00225	0.0394417	3.33713	M8	TBP	PHACTR3,IGF2BP1,BCOR,NOL4,E2F8,H2AFY2,ESPL1,HOXD3,HIC2,POU2F1,LMNB1,LPHN1,E2F1,HIST1H2BD,SF1,HNRNPL,SLC1A2,TROAP,ZFHX3,ARID3B,KDM1A,ILF3,ZFHX2,SOX11,RCOR2,GINS2,EZH2,DDX39,NME1,CASC5,WEE1,CAMKV,DNMT3B,LRDD,CDC25A,FUS,ILF2,CDK6,C1orf135,HN1,KIF14,LIG1,E2F3,GTF3C2,MELK,HNRNPD,CBX5,ZBED4,ELAVL1,MYCN,PRC1,RCC1,SPAG5,ATAD5,HNRNPAB,UBE2T,CLSPN,RRM2,SRPK1,KIF24,DNMT3A,CELF1,TFAP4,BIRC5,ASF1B,SLC29A2,TPX…
98	transfac_pro-M02742	0.0388579	3.26047	M10	E2F2	UHRF1,SMC4,ADNP,HNRNPAB,HNRNPD,PKMYT1,HOXD3,PCNA,FBXO5,TMPO,TRA2B,HMGB2,CENPV,MEX3B,SOX11,GMNN,ZFHX3,HIST1H4D,E2F8,PFAS,ASPM,BCOR,FAM190A,NCAN,RAD54L,PHOX2B,H2AFZ,POU2F1,HELLS,MYCN,LIG1,LMNB1,RNASEH2A,DLG3,TIAM1,GATA3,HNRNPL,BRCA1,FEN1,KIF14,SRSF1,LIN28B,CDC6,PBK,TPX2,SRSF2,ACBD6,NUSAP1,NCAPH,CENPF,ATAD5,LPHN1,ACVR2B,SNORA80B,PRIM1,TYMS,IGF2BP1,C20orf72,MAZ,CBX8,RBM15,ZBED4,POU2F2,MCM8,ELAVL3,E2F…
99	yetfasco-1593	0.0386989	3.2396	M5	NFYA,NFYC,NFYB	GART,CDCA2,CDKN3,HMGB2,ECT2,HIST1H3C,HIST1H3J,CHEK2,HIST1H3F,CIT,DTL,GGCT,CCDC45,GATA3,SNRPA,CBX5,CENPI,STIL,NOL4,SRSF2,E2F8,NCAPD3,KIF20A,PRR11,UHRF1,NCAPH,UBE2C,RAD18,CDC6,ACVR2B,NUP62CL,TTF2,CXXC4,PASK,HIST1H2AD,HIST1H2BF,KIF14,ASF1B,ELAVL3,DLG3,KIF24,MKS1,PSMC3IP,MTBP,HIST1H3A,TK1,UBE2T,CENPF,MCM3,H2AFY2,TCERG1,MCM8,POLA1,ATAD2,PAFAH1B3,BRIP1,MAZ,NCAPG2,C21orf58,HIST1H2BJ,CBX8,AURKA,TFAP4,HIS…
100	transfac_public-M00254	0.0382526	3.18101	M5	NFYC,NFYA,NFYB,YBX1,POLE3	CDCA2,PRR11,HIST1H3C,CDKN3,WDR62,ILF2,UBE2C,HIST1H2AH,REC8,GART,CBX5,HMGB2,CCNB2,CDC6,HIST1H3F,ELAVL3,MCM3,KPNB1,HIST1H2BN,HIST1H2AK,NOL4,HIST1H2AD,HIST1H2BF,CENPI,UHRF1,VRK1,CDC45,CHEK2,NUSAP1,HNRNPL,PASK,STIL,RFWD3,NCAN,H2AFY2,SNRPA,GGCT,E2F8,HIST1H2AG,HIST1H2BJ,HIST1H2BM,KIF24,PAK6,NCAPD3,TTF2,PAFAH1B3,CENPF,ZNF519,E2F1,ASF1B,TTK,RAD18,MTHFD1,HIST2H2AB,CBX8,C21orf58,INCENP,ZNF626,ECT2,BRIP1,MC…
101	yetfasco-853	0.0381609	3.16897	M10		HNRNPAB,UHRF1,HOXD3,CBX5,HNRNPA2B1,CCNA2,SOX11,DCLRE1B,BCOR,SRRT,NCAPH,MEX3B,HIST1H4D,INO80E,SF1,LIG1,PFAS,FANCI,MYCN,DDX39,HNRNPD,NCAPD3,ACVR2B,ASPM,ZFHX3,MIR17,MSI1,PCNA,HIST1H3C,MAZ,KIF24,CDC6,POU2F1,EZH2,TRA2B,FIGNL1,CBX8,ZBED4,PHOX2B,UBE2T,SNORA80B,SLC1A2,ELAVL3,RRM2,SRSF2,E2F8,MYBL2,KIF20A,SKP2,PHACTR3,CENPP,WEE1,RCC1,SUV39H2,PBK,TIAM1,EXO1,ATAD5,CENPF,PAK6,FAM190A,HNRNPA1L2,H2AFY2,SFPQ,SMC…
102	yetfasco-1291	0.0379194	3.13726	M5		CDKN3,CTPS,HMGB2,CDC25A,HIST1H3A,HIST1H1E,CCDC45,SNRPA,HIST1H3J,NCAPD3,ECT2,GART,E2F7,CIT,PRKDC,MTBP,CDCA2,MCM4,CLSPN,HNRNPD,TCERG1,HIST1H1B,HIST1H1C,HIST1H3C,UBE2C,ARHGAP11B,ACVR2B,GATA3,LBR,E2F8,KIF14,STIL,ELAVL3,RFWD3,HNRNPL,CBX5,CDC6,TFAP4,RBM15,HIST1H3F,RACGAP1,PAK6,GMNN,CDK6,NOL4,MAB21L2,MKS1,TTF2,RAD18,GGCT,TPX2,RPS6KA6,ARID3B,H2AFY2,NUP62CL,SRSF1,KIF22,FBXO5,MLF1IP,CBX8
103	jaspar-MA0401.1	0.0372622	3.05097	M1		MCM6,LIG1,VASH2,BCOR,TOPBP1,XKR5,MCM2,ZFHX3,DNMT3B,HIST1H2AH,UHRF1,CDCA7,ZNF367,C4orf21,LIN28B,ATAD5,DNMT1,E2F2,FUS,UNG,CDCA8,CRHR1,MCM3,MYCN,HIST1H2BM,HIST1H2BJ,CCDC77,WEE1,E2F3,E2F1,STIL,TIAM1,HIST1H2BO,MAZ,HIST1H2AG,MCM5,HNRNPD,LRDD,CAMKV,GATA3,PCNA,HIST1H2AM,C1orf135,FBXO5,LMNB1,NUP62CL,NCAPD3,HIST1H3B,CDK1,KIF20A,H2AFY2,ORC1,SOX11,MYB,ZC3H8,AGBL5,VWCE,PHACTR3,SLC1A2,CDK6,E2F7,CBX8,KPNB1,IGF2…
104	yetfasco-584	0.0372622	3.05097	M1		MCM6,LIG1,VASH2,BCOR,TOPBP1,XKR5,MCM2,ZFHX3,DNMT3B,HIST1H2AH,UHRF1,CDCA7,ZNF367,C4orf21,LIN28B,ATAD5,DNMT1,E2F2,FUS,UNG,CDCA8,CRHR1,MCM3,MYCN,HIST1H2BM,HIST1H2BJ,CCDC77,WEE1,E2F3,E2F1,STIL,TIAM1,HIST1H2BO,MAZ,HIST1H2AG,MCM5,HNRNPD,LRDD,CAMKV,GATA3,PCNA,HIST1H2AM,C1orf135,FBXO5,LMNB1,NUP62CL,NCAPD3,HIST1H3B,CDK1,KIF20A,H2AFY2,ORC1,SOX11,MYB,ZC3H8,AGBL5,VWCE,PHACTR3,SLC1A2,CDK6,E2F7,CBX8,KPNB1,IGF2…
105	yetfasco-1116	0.0372103	3.04415	M1		E2F2,ADNP,BCOR,MCM8,HIST1H2AH,ATAD5,CDCA7,DNMT1,CDCA8,ZFHX3,SMC1A,HOXD3,KIF15,TRA2B,E2F7,PCNA,HIST1H2BJ,DTL,DCX,LIN28B,CRHR1,TOPBP1,LMNB2,HIST1H2AG,MCM3,MND1,FBXO5,HIST1H2BM,ZNF367,H2AFY2,UNG,SPC25,HIST1H2AL,CENPJ,GART,SCML2,E2F1,EZH2,XKR5,CAMKV,KIF14,SLC20A1,SOX11,NCAPH,MYB,IGF2BP1,PHF21B,DHX33,MKI67,HNRNPL,RAD54L2,SRSF2,DNAJC5G,CIT,CELF1,HNRNPD,RACGAP1,KIF11,AGBL5,TIAM1,NOL4,MYBL2,CTPS,ARID3B,I…
106	homer-M01492	0.0370421	3.02207	M5		CDCA2,GART,CDC45,CDKN3,HMGB2,PRR11,ECT2,CBX5,NCAPD3,GGCT,GATA3,EZH2,HIST1H3F,C21orf58,HIST1H3C,NOL4,SNRPA,PCNA,CHEK2,E2F8,KIF14,UHRF1,KIF20A,H2AFY2,CDC6,HIST1H2AG,VRK1,KPNB1,HIST1H2BJ,SRSF2,CIT,ACVR2B,MCM10,CCDC45,HIST1H3J,NUP62CL,ASF1B,CENPI,TK1,ELAVL3,UBE2C,STIL,DTL,TFAP4,CENPF,HIST1H2AH,CDC25A,KIF24,CCNB2,NCAPG2,RAD18,REC8,DLG3,ZNF446,DDX39,CXXC4,UBE2T,CBX8,NCAPH,HOXD3,DIAPH3,HIST1H3A,UNG,RBM1…
107	taipale-NNAAATGGCGCCATTTNN-E2F3-DBD	0.0370055	3.01726	M7	E2F3,E2F2	SRSF1,ADNP,SMC4,HNRNPA2B1,FBXO5,CELF1,HN1,LMNB2,MCM6,NASP,HELLS,NOL4,HOXD3,E2F1,MEX3B,C20orf72,TMPO,DSCC1,KIAA1524,TRA2B,ZFHX3,BCOR,MCM5,HAUS6,ZC3H8,CLSPN,LBR,GMNN,ASRGL1,CDK1,XKR5,CDK6,WEE1,HIST1H4I,DNMT3B,HIST1H4D,PRIM1,SMARCC1,RAD51,C11orf82,PRIM2,RCOR2,MCM2,DONSON,CCDC14,ZNF626,WASF1,FIGNL1,LIG1,IGF2BP1,ORC6,PHACTR3,NME1,DTL,NUSAP1,KIF15,SSRP1,UMPS,LRRC61,RBM10,CCDC150,CCNB1,WDR76,PKMYT1,ZNF6…
108	yetfasco-985	0.0369229	3.00642	M5	NFYA,NFYB,NFYC,POLE3	GART,CDCA2,HMGB2,HIST1H3C,DTL,HIST1H3F,CHEK2,ECT2,CBX5,KIF20A,CIT,CCDC45,HIST1H3J,SNRPA,GGCT,CDKN3,HIST1H2AD,SRSF2,HIST1H2BF,NOL4,CENPI,CDC6,KIF14,UHRF1,UBE2C,E2F8,PASK,POLA1,CENPF,STIL,DLG3,ZNF519,CXXC4,GATA3,C21orf58,MCM8,ACVR2B,NUP62CL,NCAPH,HIST1H3A,KIF24,MLF1IP,PAFAH1B3,TCERG1,CENPM,MCM3,RAD18,EZH2,TTF2,MTHFD1,MAZ,TACC3,HIST1H2AH,UNG,CBX8,CDC45,NCAPD3,PRR11,LBR,TFAP4,ATAD2,CELF1,ZNF195,ZNF43…
# Rank	Track id	AUC	NES	ClusterCode	Transcription factor	Target genes
1	wgEncodeSydhTfbsHelas3E2f4StdPk.narrowPeak.gz	0.233221	9.52503	T1	E2F4	SPC25,ZNF331,SKA1,XRCC2,DIAPH3,KIF24,KIF20A,RFC3,HIST1H1C,KIF2C,NUF2,RRM1,AURKB,SGOL1,ZWINT,BRIP1,MCM3,PBK,CDC7,STIL,CENPI,HIST1H3B,NDC80,UBE2T,TIMELESS,ATAD5,E2F3,FANCD2,NEIL3,CDCA5,NCAPH,ATAD2,KIF15,CIT,PLK1,C14orf145,RFC4,TK1,ASPM,CDC45,NEK2,SPC24,FOXM1,CDK1,KIF4A,PCNA,RAD54B,MELK,GTSE1,C12orf48,IQGAP3,HIST1H2AM,CASC5,C4orf21,DBF4B,RAD54L,DTL,CENPK,FAM111B,HIST1H2BO,CENPM,ANLN,GSG2,MYBL2,KIF14…
2	GSM1208691_batch1_chrom1_LoVo_TFDP1_PassedQC_peaks_hg19	0.209607	8.43827	T2	TFDP1	INO80E,PRR11,MMS22L,BRCA1,CDK1,UNG,MCM5,NDC80,OIP5,BRCA2,PRC1,CKAP2L,CDCA2,EXO1,CENPK,C20orf72,RFC5,NEK2,FANCD2,CDC25A,TTF2,CHEK1,SNRPA,FBXO5,PLK4,RFC4,SKA1,HMGB2,CDC7,RFWD3,RRM2,FEN1,FANCI,KIF24,CIT,MCM6,CBX5,KPNB1,E2F3,CENPM,INCENP,CDCA8,RBM15,CDC6,WDR62,AURKB,MTHFD1,ZWINT,NUF2,CDCA5,IQGAP3,DIAPH3,GGCT,TIMELESS,RAD51AP1,CLSPN,SPC24,FANCG,ASF1B,MCM3,SGOL1,BLM,PCNA,KIF2C,ERI2,PBK,TK1,ATAD2,BRIP1,…
3	wgEncodeSydhTfbsK562E2f4UcdPk.narrowPeak.gz	0.169315	6.58396	T1	E2F4	DIAPH3,RFC3,FOXM1,NCAPG2,BIRC5,CENPJ,TK1,NEIL3,CEP55,FANCB,IQGAP3,MKI67,UNG,GINS2,TACC3,CDCA4,EZH2,CDT1,BRCA2,MND1,GSG2,SKA1,RRM2,KIF24,KIF15,MCM2,C9orf100,RECQL4,AURKB,ANLN,WDR76,ZWINT,CENPI,SMC1A,SUV39H2,CDCA5,UBE2T,CDK1,XRCC3,NUF2,ATAD2,ZNF367,MCM4,CDC25A,LOC150776,PRKDC,HMGB3,MLF1IP,FANCD2,GTSE1,CEP135,RTTN,HMGB2,MSH6,PBK,POLA1,MCM6,FANCA,E2F8,MYBL2,POLE2,XRCC2,CENPA,UHRF1,INCENP,ZNF107,ASF1B…
4	wgEncodeSydhTfbsGm12878E2f4IggmusPk.narrowPeak.gz	0.166763	6.46649	T1	E2F4	NCAPG2,C21orf58,IQGAP3,CDC20,ANLN,MYBL2,FANCB,SPC24,TRAIP,DIAPH3,UNG,DEPDC1B,POC1A,NUDT1,BCOR,TROAP,RAD54L,AURKB,TACC3,NEK2,LIN9,MKI67,RRM2,CDCA8,KIF4A,SPAG5,KIF20A,CEP135,PRC1,FANCD2,E2F3,C15orf42,ASPM,HMGB2,HMGB3,FOXM1,CENPI,CIT,FANCA,GINS2,RECQL4,DLGAP5,BIRC5,ASF1B,DSCC1,C9orf100,KIF14,C11orf82,KIF2C,TTK,INCENP,CDCA5,PLK1,SGOL1,TK1,KIF15,ARHGAP11B,CDKN3,DNMT3B,WEE1,UBE2C,GTSE1,XRCC2,RPL39L,SPC…
5	GSM1208730_batch2_chrom1_LoVo_E2F7_PassedQC_peaks_hg19	0.156578	5.99775	T3	E2F7	RRM2,UNG,TYMS,MCM5,E2F2,CHEK1,CDCA7,WDR76,LIG1,MCM3,ZNF367,RAD51,MCM4,MCM6,E2F3,CDC6,PRKDC,PCNA,ATAD2,DNMT1,CENPM,TK1,MTHFD1,DTL,NASP,TIMELESS,RFC4,SRSF1,CDC25A,SMC3,CDC45,MCM2,PPAT,POLA1,HNRNPA2B1,SMC1A,LMNB1,HELLS,RAD54L,POLD1,MSH2,RTTN,PRIM1,RFWD3,MSH6,SRSF2,E2F8,CENPH,RBM15,MYCN,LRDD,XRCC2,GMNN,BZW2,ASF1B,FUS,HMGB2,GINS2,MXD3,MLF1IP,DNAJC9,LOC150776,POLE2,ORC1,EXO1,SLC29A2,KNTC1,MMS22L,MCM10,…
6	wgEncodeHaibTfbsPanc1Sin3ak20V0416101PkRep2.broadPeak.gz	0.149856	5.68839	T4	SIN3A	ANLN,UNG,KIF2C,C11orf82,FANCI,DTL,CKAP2L,KIF20B,E2F3,NEK2,NUF2,BLM,FBXO5,DBF4,KIAA1524,POLQ,KIF24,TAF5,HIST1H1B,MLF1IP,TPX2,IQGAP3,RAD51,CDC6,TTK,SMC4,CCNB2,CDC20,CDCA5,HIST1H3B,CDK1,EXO1,AURKA,HELLS,DEPDC1,NCAPD3,RRM2,E2F8,ATAD5,CENPF,C15orf42,ORC1,MCM4,PRKDC,CEP55,RAD54L,CCNB1,PRIM2,C16orf75,DNAJC9,HIST1H2BD,HMMR,CCNA2,RTKN2,BIRC5,HIST1H2BJ,HIST1H2AG,CENPI,PRC1,UBE2C,POLE,HIST1H3I,CHEK1,NUDT1,C…
7	wgEncodeHaibTfbsSknshSin3ak20V0416101PkRep1.broadPeak.gz	0.136635	5.07995	T4	SIN3A	UNG,KIF2C,NME1,PRR11,KIF20B,CCDC45,CDC20,DBF4,NUF2,KIF20A,IQGAP3,CKAP2L,CENPP,RFC3,CASC5,HIST1H3B,TK1,NEK2,POLQ,HIST1H4D,NCAPG2,FANCD2,BIRC5,SASS6,DLGAP5,CCNB1,NUDT1,TTF2,MCM8,HJURP,RRM2,CCDC77,HIST1H1B,E2F8,ARHGAP11B,GTSE1,C15orf42,C11orf82,HIST1H1C,TROAP,CCNA2,POLE,XRCC2,POLG2,CLSPN,MND1,GSG2,CDCA8,TAF5,HN1,C21orf45,CEP135,RCC1,BRCA1,CDC6,BRCA2,KIF15,FBXW8,RFC5,FBXO5,CENPA,TACC3,SGOL1,MLF1IP,DE…
8	wgEncodeHaibTfbsHepg2Mybl2sc81192V0422111PkRep1.broadPeak.gz	0.134474	4.98049	T5	MYBL2	HIST1H3H,HIST1H2AD,HIST1H2BF,RBM15,HIST1H3C,HIST1H1C,HIST1H2BO,HIST1H3J,PRR11,HMGB2,WEE1,HIST1H2AM,AGBL5,HIST2H2AB,HIST1H1E,HIST1H2AB,HIST1H2BG,AURKA,HIST1H2BD,HIST1H2AE,HIST1H3B,EZH2,SGOL2,CKS2,PLK1,HIST1H2BM,HIST1H2BN,HIST1H2AK,HNRNPA2B1,FAM83D,MAZ,HMMR,CDCA2,HIST1H4D,SRSF2,TPX2,BUB1,CENPA,LMNB2,ZNF184,PRC1,CCNB1,LMNB1,NUSAP1,OIP5,STIL,FBXO5,CASC5,CENPF,FUS,ARHGAP11B,HJURP,TYMS,HN1,RACGAP1,BIRC…
9	wgEncodeHaibTfbsEcc1Foxm1sc502V0422111PkRep2.broadPeak.gz	0.13371	4.94532	T6	FOXM1	CCNB1,CDK1,CDKN3,UBE2C,CENPF,FAM83D,CENPA,HMGB2,MKI67,CKAP2L,TROAP,GTSE1,CCNA2,TPX2,ASPM,CKAP2,LMNB1,KIF20B,LMNB2,ECT2,MXD3,CCNB2,PRC1,PLK1,PRR11,KIF11,KIF2C,NCAPH,RACGAP1,NUF2,PTTG1,TTF2,CEP55,KIF20A,HJURP,KIF18A,C12orf48,HMMR,INCENP,CDCA2,OIP5,NUSAP1,LBR,UBE2T,KIF14,ESPL1,HNRNPA2B1,SMC4,KIF4A,AURKA,UHRF1,HDGF,SFPQ,NEK2,TTK,C20orf72,CDC20,BUB1,WEE1,AURKB,NEIL3,ANLN,FBXO5,TK1,HN1,ATAD2,KIF24,DLGA…
10	wgEncodeSydhTfbsMcf10aesE2f4TamHvdPk.narrowPeak.gz	0.131124	4.8263	T1	E2F4	ZNF367,GINS2,WEE1,E2F1,NCAPG2,CDT1,XRCC3,CENPM,TACC3,SMC4,NUDT1,ASF1B,C21orf58,MYBL2,FANCA,HMGB2,TYMS,LIG1,TROAP,CDCA4,TFAP4,DSN1,FAM83D,UNG,HMGB3,FAM111B,TIMELESS,HIST1H2BJ,HIST1H2AG,FANCB,GSTCD,ARID3B,SMC1A,BIRC5,RRM1,PLK1,FOXM1,TK1,CDCA5,CDCA8,TRAIP,CDKN3,MTHFD1,CLSPN,POLE2,TIAM1,CENPA,CDC6,HNRNPAB,NUSAP1,OIP5,C21orf45,LOC150776,PRC1,UBE2C,MCM2,KPNB1,NCAPH,RFWD3,FANCG,MMS22L,ZNF519,HAUS8,RECQL…
11	wgEncodeHaibTfbsEcc1Foxm1sc502V0422111PkRep1.broadPeak.gz	0.128446	4.70306	T6	FOXM1	CDK1,CKAP2L,CENPF,CCNB1,FAM83D,CDKN3,CCNA2,TROAP,UBE2C,ASPM,LMNB2,CENPA,TPX2,PRR11,HMGB2,CKAP2,RACGAP1,LMNB1,PTTG1,HJURP,CCNB2,OIP5,NUSAP1,NUF2,GTSE1,PLK1,PRC1,MKI67,INCENP,NEK2,KIF2C,KIF20A,KIF11,TTF2,UBE2T,KIF20B,ECT2,C12orf48,KIF18A,CDCA2,MXD3,CEP55,WEE1,SFPQ,SMC4,AURKA,NCAPH,KIF14,C20orf72,KIF4A,HMMR,TMPO,HIST1H3B,TAF5,CDC20,LBR,AURKB,RRM2,NDC80,TTK,DEPDC1,ESPL1,HDGF,ANLN,ATAD5,E2F2,E2F1,DIAP…
12	wgEncodeHaibTfbsSknshFoxm1sc502V0422111PkRep2.broadPeak.gz	0.127633	4.66564	T6	FOXM1	CCNA2,CDKN3,CENPA,CKAP2,CCNB1,CDK1,CENPF,GTSE1,FAM83D,LMNB1,HJURP,CKAP2L,PTTG1,UBE2C,NUF2,KIF20A,HMGB2,TPX2,PLK1,TROAP,PRC1,LMNB2,NEK2,CCNB2,MKI67,ASPM,KIF11,RACGAP1,INCENP,EZH2,PRR11,KIF2C,CDCA2,WEE1,C12orf48,MXD3,UBE2T,PRIM2,KIF18A,HIST1H3B,ECT2,TMPO,CEP55,KIF20B,HDGF,NCAPH,DEPDC1,ESPL1,SMC4,KIF15,SFPQ,HN1,AURKA,LBR,HMMR,C9orf100,ARHGAP11B,PBK,RRM2,KIF4A,CIT,DBF4,MAZ,TTK,BUB1,KIF14,OIP5,NUSAP1,…
13	wgEncodeHaibTfbsMcf7Foxm1sc502V0422111PkRep1.broadPeak.gz	0.120746	4.34869	T6	FOXM1	GREB1,CDKN3,FAM83D,CDK1,CCNB1,UBE2C,CENPA,LMNB1,PRR11,HMGB2,TROAP,CENPF,PTTG1,RACGAP1,CKAP2L,NUF2,CCNA2,ECT2,PRC1,HJURP,HDGF,KIF20A,NCAPH,MKI67,ASPM,TTF2,BIRC5,KIF11,CCNB2,GTSE1,LBR,C12orf48,TPX2,MXD3,PLK1,KIF2C,KIF18A,UBE2T,LMNB2,CEP55,CKAP2,FBXO5,INCENP,GATA3,ATAD2,ANLN,HIST1H1E,HIST1H2BD,SGOL1,CDCA2,MAZ,NEK2,KIF20B,ESPL1,SFPQ,HMMR,EZH2,HIST2H2AB,TACC3,KIF14,HIST1H3B,BCOR,AURKA,SGOL2,TMPO,AURKB…
14	wgEncodeHaibTfbsMcf7Sin3ak20V0422111PkRep2.broadPeak.gz	0.110909	3.89598	T4	SIN3A	GATA3,HIST1H1E,HIST1H2BD,HIST1H1C,HIST2H2AB,PRR11,ARID3B,HIST1H2BG,HIST1H2AE,SGOL1,CENPP,UNG,HIST1H4D,E2F3,FANCD2,ATAD2,CCNA2,TTF2,TSEN54,AURKB,HIST1H3F,HIST1H2BJ,HIST1H4I,NEIL3,HIST1H2AG,RRP15,HNRNPA2B1,TTK,ZNF367,FANCI,UBE2C,AKAP1,HIST1H3H,GREB1,CCDC45,PLK4,HIST1H3B,KIAA1524,MBTD1,FBXO5,POLQ,HIST1H1B,PLK1,CENPJ,NUDT1,GTF3C2,SRSF2,NME1,BUB1,RRM2,MAZ,BLM,PASK,SASS6,RAD51,BRCA2,DEPDC1B,CDC20,DDX55…
15	wgEncodeHaibTfbsHct116Sin3ak20V0422111PkRep2.broadPeak.gz	0.108158	3.76937	T4	SIN3A	HIST1H1E,HIST1H2BD,HIST1H1C,HIST1H4D,HIST1H3B,HIST1H2AB,KIF2C,FANCD2,ZNF367,FBXW8,RRM2,MCM8,HIST1H2AH,TAF5,CENPP,CENPF,HIST1H2BJ,HIST1H4I,HIST1H2AG,PCNA,HIST1H2BN,HIST1H2AK,HIST1H2AD,HIST1H2BF,HIST2H2AB,RFC3,PRKDC,HIST1H2AM,MCM4,HIST1H2BO,HIST1H3J,NUF2,EXO1,HNRNPAB,WEE1,HIST1H3A,HIST1H3H,C11orf82,UMPS,FANCM,C21orf45,RBM28,NUP35,URB2,NUDT1,C12orf48,KIF20B,CDC6,DHX33,RAD51,TTF2,PBK,ARID3B,SGOL1,NCA…
16	wgEncodeSydhTfbsMcf7Hae2f1UcdPk.narrowPeak.gz	0.10726	3.72801	T7	E2F1	UHRF1,CDK1,SMC4,STIL,DTL,CENPI,RAD54L,MLF1IP,SMC3,MCM3,FAM111B,PBK,PLK4,WDR76,RBM15,ZWINT,UBE2T,HNRNPD,CREB3L4,DNAJC9,CHAF1A,KPNB1,CEP55,POLA1,TRA2B,CENPM,CDC7,PCNA,RFC4,RBM10,MCM4,PRKDC,RTTN,HIST1H2AH,PRC1,TTF2,ZNF331,RRM1,ASF1B,PRIM1,CLSPN,CENPF,CDC25A,SNRPA,DHX9,CDC6,HIST1H2BJ,HIST1H4I,DDX39,HIST1H2AG,DBF4,CDC45,WEE1,CBX8,MCM2,RAD18,KIF15,ZNF184,KIF24,POU2F1,NEK2,E2F7,FANCA,H1FX,NUSAP1,OIP5,C1…
17	wgEncodeHaibTfbsHct116Sin3ak20V0422111PkRep1.broadPeak.gz	0.102885	3.52669	T4	SIN3A	HIST1H1E,HIST1H2BD,HIST1H1C,KIF2C,HIST1H4D,RCC1,HIST1H3B,HIST1H2AB,HIST2H2AB,HIST1H2AM,HIST1H2BO,FANCD2,HIST1H2BJ,HIST1H4I,HIST1H2AG,CDC20,CENPP,HIST1H2AH,HIST1H3A,HIST1H2BN,HIST1H2AK,SGOL1,PBK,MCM8,CCNA2,TAF5,NUF2,CENPF,KIF20B,ARID3B,PRKDC,MCM4,CAD,GSTCD,KIF11,SGOL2,PCNA,BIRC5,WEE1,CKAP2L,C11orf82,FBXW8,TFAP4,DNAJC9,NUP35,HIST1H3H,ZNF367,CCNB1,POLQ,DCLRE1B,H1FX,ANLN,BCOR,HIST1H3J,HNRNPAB,CDCA5,R…
18	wgEncodeHaibTfbsSknshSin3ak20V0416101PkRep2.broadPeak.gz	0.101739	3.47394	T4	SIN3A	CENPP,HNRNPA2B1,HIST1H1C,NUF2,RCC1,HIST2H2AB,CCDC45,CDK6,HIST1H1B,SRSF2,HIST1H1E,HIST1H2BD,KIF2C,HIST1H2BJ,HIST1H4I,HIST1H2AG,ZNF367,FBXO5,E2F3,UNG,ANLN,HIST1H2BG,HIST1H2AE,NME1,POLG2,MLF1IP,DBF4,HIST1H3B,PRR11,HMGB2,RRM2,PCNA,LMNB1,HIST1H3A,NUSAP1,OIP5,GTF3C2,DTL,CKAP2L,RAD51,E2F8,CDC25A,KPNB1,CDC20,HIST1H2AH,HIST1H4D,HNRNPD,BIRC5,KIF20B,CPSF3,BZW2,CASC5,SMC4,FANCD2,CCDC18,MAZ,POLE,C15orf42,MSH6…
19	wgEncodeHaibTfbsMcf7Sin3ak20V0422111PkRep1.broadPeak.gz	0.0987036	3.33424	T4	SIN3A	CCDC45,HIST2H2AB,GATA3,PRR11,HIST1H1E,HIST1H2BD,GREB1,FBXO5,SGOL1,CENPP,UNG,HMGB2,LMNB1,HIST1H1B,HIST1H2AL,AKAP1,C20orf72,ARID3B,E2F3,TFAP4,HIST1H2AD,HIST1H2BF,HIST1H4D,HIST1H3F,RRM2,BLM,HIST1H2AB,HIST1H3B,HIST1H2BJ,HIST1H4I,HIST1H2AG,ZNF367,TSEN54,MAZ,MBTD1,PCNA,KIAA1524,HIST1H1C,TTF2,MCM8,MCM4,PRKDC,HIST1H2BG,HIST1H2AE,ATAD2,RFC3,KPNB1,BIRC5,C15orf42,HIST1H2BO,HIST1H3J,HIST1H2AM,FANCI,CCNB2,ANL…
20	wgEncodeHaibTfbsGm12878Foxm1sc502V0422111PkRep2.broadPeak.gz	0.0928438	3.06456	T6	FOXM1	HIST1H1E,HIST1H2BD,HIST1H1C,HIST2H2AB,HIST1H2BJ,HIST1H4I,HIST1H2AG,RCC1,HMGB2,HIST1H1B,HIST1H2AL,CCNB1,TMPO,CDK1,HIST1H2AH,MLF1IP,FAM83D,RBM15,CDKN3,HNRNPL,LMNB1,HNRNPA2B1,HIST1H2BG,HIST1H2AE,MYB,FUS,HIST1H2BM,HIST1H2BO,HIST1H3J,HIST1H2AM,CENPA,ASPM,AURKB,ATAD2,HNRNPD,KIF2C,SGOL1,AGBL5,NUF2,PRR11,NME1,CCNA2,ECT2,HIST1H3B,TROAP,CENPF,FBXO5,MCM4,PRKDC,CEP135,KIF20A,HIST1H3H,HIST1H3C,SRSF2,REC8,UBE2…
