# Supplementary material for: In silico discovery of a FOXM1 driven embryonal signaling pathway in therapy resistant neuroblastoma tumors
Source: Sci Rep. 2018 Nov 30;8:17468. doi: 10.1038/s41598-018-35868-5 (PMC6269481; doi:10.1038/s41598-018-35868-5)
Supplement: Supplementary file 2 — Supplementary Dataset 1 [file 41598_2018_35868_MOESM2_ESM.xlsx]

## Sheet: gene lists from papers
Wilson2009_up	Ren2009_up	Bar2008_up	Stadler2010_up	Wilson2009_down	Ren2009_down	Bar2008_down	Stadler2010_down
hsa-mir-486-5p	hsa-mir-127	hsa-mir-302b	hsa-mir-124a	hsa-mir-100	hsa-mir-324-3p	hsa-let-7e	hsa-mir-30a-5p
hsa-mir-30e	hsa-mir-141	hsa-mir-302c	hsa-mir-367	hsa-mir-10a	hsa-mir-29a	hsa-mir-23b	hsa-mir-24
hsa-mir-148a	hsa-mir-200b	hsa-mir-302d	hsa-mir-498	hsa-mir-125b	hsa-mir-29b	hsa-mir-27b	hsa-mir-145
hsa-mir-923	hsa-mir-200c	hsa-mir-92b	hsa-mir-19b	hsa-mir-127-3p	hsa-mir-29c	hsa-mir-152	hsa-mir-181d
hsa-mir-92a	hsa-mir-299-3p	hsa-mir-20b	hsa-mir-19a	hsa-mir-132	hsa-mir-132	hsa-mir-26a	hsa-mir-22
hsa-mir-92b	hsa-mir-302a	hsa-mir-519d	hsa-mir-18a	hsa-mir-134	hsa-mir-155	hsa-mir-23a	hsa-mir-125b
hsa-mir-363star	hsa-mir-302astar	hsa-mir-302a	hsa-mir-18b	hsa-mir-143	hsa-mir-596	hsa-mir-193a	hsa-mir-622
hsa-mir-421	hsa-mir-302b	hsa-mir-324-3p	hsa-mir-17star	hsa-mir-145	hsa-mir-495	hsa-mir-320	hsa-mir-29a
hsa-mir-489	hsa-mir-302bstar	hsa-mir-187	hsa-mir-141	hsa-mir-145star	hsa-mir-376a	hsa-mir-615	hsa-mir-125a
hsa-mir-498	hsa-mir-302c	hsa-mir-18b	hsa-mir-302bstar	hsa-mir-146b-5p	hsa-mir-368	hsa-mir-27a	hsa-mir-23a
hsa-mir-517a	hsa-mir-302d	hsa-mir-518b	hsa-mir-148a	hsa-mir-152	hsa-mir-181a	hsa-mir-218	hsa-mir-27a
hsa-mir-517b	hsa-mir-367	hsa-mir-520g	hsa-mir-302c	hsa-mir-154	hsa-mir-27a	hsa-mir-22	hsa-mir-28
hsa-mir-638	hsa-mir-369-3p	hsa-mir-524star	hsa-mir-20a	hsa-mir-181b	hsa-mir-125a	hsa-mir-196a	hsa-mir-181b
hsa-mir-182	hsa-mir-372	hsa-mir-363star	hsa-mir-302a	hsa-mir-193a-5p	hsa-mir-22	hsa-mir-10b	hsa-mir-21
hsa-mir-183	hsa-mir-515-5p	hsa-mir-154	hsa-mir-302d	hsa-mir-199a-3p	hsa-mir-143	hsa-mir-181b	hsa-mir-149
hsa-mir-663	hsa-mir-517a	hsa-mir-184	hsa-mir-101	hsa-mir-199a-5p	hsa-mir-23a	hsa-mir-542-3p	hsa-mir-500
hsa-mir-106a	hsa-mir-517b	hsa-mir-518c	hsa-mir-363	hsa-mir-214	hsa-mir-21	hsa-mir-192	hsa-mir-193b
hsa-mir-17	hsa-mir-517c	hsa-mir-512-3p	hsa-mir-20b	hsa-mir-22star	hsa-mir-125b	hsa-mir-181a	hsa-mir-486
hsa-mir-20a	hsa-mir-518b		hsa-mir-302astar	hsa-mir-23a	hsa-let-7g	hsa-mir-126	hsa-mir-503
hsa-mir-205	hsa-mir-518c		hsa-mir-302b	hsa-mir-23astar	hsa-let-7d	hsa-mir-197	hsa-mir-222
hsa-mir-302astar	hsa-mir-519b			hsa-mir-23b	hsa-let-7e	hsa-mir-30a-3p
hsa-mir-18a	hsa-mir-519c			hsa-mir-24	hsa-let-7b	hsa-mir-188
hsa-mir-18b	hsa-mir-519e			hsa-mir-24-2star	hsa-mir-31	hsa-mir-542-5p
hsa-mir-302a	hsa-mir-520a			hsa-mir-27a	hsa-let-7f	hsa-mir-491
hsa-mir-302b	hsa-mir-520b			hsa-mir-27b	hsa-let-7c	hsa-mir-28
hsa-mir-200c	hsa-mir-520c			hsa-mir-299-5p	hsa-let-7i	hsa-mir-30e-3p
hsa-mir-25	hsa-mir-520d			hsa-mir-29a	hsa-let-7a	hsa-mir-148a
hsa-mir-302c	hsa-mir-520e			hsa-mir-29b-1star	hsa-mir-221	hsa-mir-362
hsa-mir-187	hsa-mir-520f			hsa-mir-30d	hsa-mir-222	hsa-mir-625
hsa-mir-302cstar	hsa-mir-520g			hsa-mir-337-5p	hsa-mir-99a	hsa-mir-592
hsa-mir-302dstar	hsa-mir-520h			hsa-mir-34c-3p	hsa-mir-100	hsa-mir-589
hsa-mir-302bstar	hsa-mir-521			hsa-mir-370	hsa-mir-137	hsa-mir-509
hsa-mir-20b	hsa-mir-524star			hsa-mir-376a	hsa-mir-122a	hsa-mir-137
hsa-mir-363	hsa-mir-525			hsa-mir-376c	hsa-mir-206
hsa-mir-106b	hsa-mir-526bstar			hsa-mir-379	hsa-mir-383
hsa-mir-20bstar	hsa-mir-550			hsa-mir-382
hsa-mir-19a	hsa-mir-612			hsa-mir-409-3p
hsa-mir-19b	hsa-mir-96			hsa-mir-411
hsa-mir-93				hsa-mir-411star
hsa-mir-222star				hsa-mir-431
hsa-mir-519c-3p				hsa-mir-432
hsa-mir-515-5p				hsa-mir-433
hsa-mir-520g				hsa-mir-485-3p
hsa-mir-520h				hsa-mir-485-5p
hsa-mir-371-5p				hsa-mir-487a
hsa-mir-516a-5p				hsa-mir-487b
hsa-mir-518d-5p				hsa-mir-490-5p
hsa-mir-518fstar				hsa-mir-493
hsa-mir-525-5p				hsa-mir-493star
hsa-mir-516b				hsa-mir-494
hsa-mir-512-3p				hsa-mir-495
hsa-mir-373				hsa-mir-539
hsa-mir-518b				hsa-mir-543
hsa-mir-629				hsa-mir-654-3p
hsa-mir-518estar				hsa-mir-758
hsa-mir-520f				hsa-let-7a
hsa-mir-372				hsa-let-7dstar
hsa-mir-96				hsa-let-7e
				hsa-let-7f
				hsa-let-7g
				hsa-mir-886-5p
				hsa-mir-99a

## Sheet: info papers
		upregulated miRNAs	downregulated miRNAs
Wilson et al.,2009	versus fibroblasts	58	62
Ren et al., 2009	versus adult differentiated cells	38	35
Bar et al., 2008	versus differentiated hESCs	18	33
Stadler et al., 2010	versus early committed state	20	20
