# Supplementary material for: In silico discovery of a FOXM1 driven embryonal signaling pathway in therapy resistant neuroblastoma tumors
Source: Sci Rep. 2018 Nov 30;8:17468. doi: 10.1038/s41598-018-35868-5 (PMC6269481; doi:10.1038/s41598-018-35868-5)
Supplement: Supplementary file 3 — Supplementary Dataset 2 [file 41598_2018_35868_MOESM3_ESM.xlsx]

## Sheet: Supplemental Table 2_ESCmiRNA v
genes	correlation coefficient (expression of gene vs miRNA signature score in NB tumors)
EXO1	0.590536
POLQ	0.589415
NCAPH	0.587741
CENPF	0.585105
LMNB1	0.583731
DTL	0.58354
ASPM	0.582685
RAD51AP1	0.581435
NUF2	0.578654
PAK6	0.576609
FANCD2	0.574699
CDCA7	0.567467
MCM10	0.56744
RRM2	0.563446
KIF4A	0.561534
FOXM1	0.56058
ORC1	0.55767
FANCA	0.557383
BRIP1	0.557085
AURKB	0.556582
LOC100131821	0.556295
ARHGAP11B	0.554535
TPX2	0.553822
XRCC2	0.553293
EME1	0.551853
MYBL2	0.551436
CDC45	0.551066
CHAF1A	0.549429
KIAA1524	0.549332
BIRC5	0.546661
HJURP	0.544954
CKAP2L	0.544712
PBK	0.541879
DIAPH3	0.54187
NEK2	0.540126
CDCA2	0.539149
CENPK	0.53854
KIF15	0.538205
SCARNA22	0.538181
BUB1	0.537925
KIF14	0.536357
ESPL1	0.53465
GINS2	0.534079
TYMS	0.533637
RFC4	0.533535
IQGAP3	0.533449
KIF18A	0.532846
HIST1H2BM	0.532761
KNTC1	0.531335
KIF20A	0.529849
PLK1	0.528
HELLS	0.527617
MKI67	0.527321
POLE	0.526783
TTK	0.526595
LIN28B	0.526323
EZH2	0.525708
CHAF1B	0.524773
MCM2	0.524672
SPC25	0.52467
MELK	0.52196
CCNA2	0.5219
SGOL1	0.521475
KIF2C	0.521413
UHRF1	0.521217
TRAIP	0.5201
CENPI	0.519802
CCNB2	0.519417
DLGAP5	0.518934
HIST1H2BF	0.518573
PRC1	0.51779
SPAG5	0.517696
CDC25A	0.517027
FANCI	0.516309
DEPDC1	0.516205
TIMELESS	0.515993
C15orf42	0.515399
CDCA5	0.514144
RAD54L	0.513163
WDHD1	0.513106
NEIL3	0.512987
BRCA1	0.511164
CCDC150	0.510802
C4orf21	0.510721
PLK4	0.509023
C14orf145	0.508094
CENPA	0.507699
TROAP	0.507631
PRR11	0.506956
ATAD2	0.506955
CDC6	0.506203
TK1	0.505962
CENPJ	0.504531
GTSE1	0.504164
NDC80	0.503373
ANLN	0.50311
BRCA2	0.502293
RNASEH2A	0.501264
POLA2	0.501219
RAD51	0.500906
MLF1IP	0.499268
LIG1	0.499031
DEPDC1B	0.497737
ZWINT	0.497039
RFC3	0.494748
UBE2T	0.494502
CENPE	0.493749
LOC284952	0.493698
MCM3	0.493518
GINS1	0.490679
MCM6	0.488935
MCM4	0.488852
RACGAP1	0.488305
ATAD5	0.487062
GSG2	0.486849
DSCC1	0.485814
CLSPN	0.485614
CCNB1	0.484947
DNMT1	0.48416
LOC145694	0.481125
HIST1H3B	0.480731
MCM5	0.48053
MIR106B	0.480357
BLM	0.479629
CHEK1	0.479489
FAM83D	0.478793
ORC6	0.477914
NUSAP1	0.477726
SMARCA4	0.476415
HIST1H3J	0.476016
NUP210	0.475994
SCML2	0.475957
FEN1	0.475594
ERCC6L	0.475133
WDR62	0.474277
C12orf48	0.473541
CASC5	0.473381
CDCA8	0.473209
MSH6	0.472866
CDC20	0.472479
PKMYT1	0.472316
KIF11	0.472135
MMS22L	0.470874
TACC3	0.469707
WDR76	0.469482
HIST1H2AL	0.465599
PASK	0.465529
HMGB2	0.465007
CAMKV	0.463772
TOPBP1	0.463132
MND1	0.462031
ILF3	0.461952
E2F2	0.461507
NCAPG2	0.460199
SOX11	0.460062
ECT2	0.459705
NASP	0.457901
SPC24	0.457021
C2orf48	0.456556
RRP1B	0.456055
MCM3AP-AS1	0.456035
UBE2C	0.455622
CDC7	0.455249
TMPO	0.454826
PTTG1	0.454224
POLE2	0.453916
POLA1	0.452326
C17orf53	0.452192
RTKN2	0.452156
SAAL1	0.451821
MSI1	0.451784
TMSB15A	0.451622
SKA1	0.450125
C21orf45	0.44863
IGF2BP1	0.446005
FAM72C	0.445701
KIF22	0.445254
HIST3H2BB	0.445181
RCOR2	0.445176
GMNN	0.444053
SUV39H2	0.442553
C11orf82	0.442482
CDK1	0.442092
FBXO5	0.441051
HIST1H2BO	0.440635
CEP55	0.439938
SRSF1	0.439086
AURKA	0.439059
INO80E	0.438571
RFC5	0.437782
CENPM	0.437717
CENPH	0.437332
HIST1H3H	0.437274
RECQL4	0.436812
OIP5	0.436505
MCM8	0.436295
RAD18	0.436083
TTF2	0.435858
ZNF738	0.435513
C1orf135	0.435493
POC1A	0.435187
PDSS1	0.434816
FANCG	0.433833
HIST1H2AD	0.433616
HIST1H2AM	0.432613
RCC1	0.432534
SMC4	0.430237
E2F8	0.43023
INCENP	0.429641
E2F1	0.429214
SMC1A	0.427803
PCNA	0.427748
C16orf75	0.426688
PHACTR3	0.425573
ASF1B	0.423668
FANCB	0.423465
FAM111B	0.420658
STIL	0.419311
GPC2	0.418766
DSN1	0.418732
CBX2	0.418711
ZNF43	0.417737
ZNF367	0.417716
HIST1H1C	0.417053
E2F3	0.416806
LOC100132481	0.414737
DBF4B	0.414155
FANCM	0.413203
HIST1H2BG	0.412129
MSH2	0.41148
RRM1	0.410455
MYB	0.410391
IGSF9	0.410079
POLD1	0.409941
RAD54B	0.409697
C5orf34	0.408861
CREB3L4	0.406079
E2F7	0.404995
RUVBL1	0.403863
CDK6	0.40314
CENPV	0.402381
ZNF184	0.401401
HIST1H1B	0.400345
LMNB2	0.399901
SASS6	0.399423
CTPS	0.398784
DNMT3A	0.398315
HIST1H4I	0.398224
CEP72	0.397079
MAZ	0.396996
HAUS8	0.396924
HMGB3	0.396789
SRSF2	0.39672
CCDC45	0.396204
DBF4	0.394875
KIF24	0.394546
CDCA4	0.394383
MBTD1	0.39437
HIST1H2AB	0.394342
LBR	0.394086
DPF1	0.394031
ZNF195	0.393898
XKR5	0.393784
UMPS	0.393331
GJC1	0.392023
RFWD3	0.391958
NOL4	0.3919
CCDC138	0.391476
CAD	0.391172
H2AFZ	0.390843
ELAVL1	0.390086
BZW2	0.389988
TCERG1	0.389378
HIST1H3A	0.388704
H2AFY2	0.387442
ZC3H8	0.386842
SKP2	0.386643
PRIM2	0.385816
SNORA80B	0.385401
HIST1H2AG	0.385244
PLAGL2	0.384813
CDKN3	0.384664
ZNF626	0.382802
POLG2	0.382626
VRK1	0.381629
WEE1	0.381606
ZBED4	0.380745
PRKDC	0.380261
LIN9	0.379881
UCK2	0.379502
CCDC77	0.379258
ZNF506	0.379228
ZNF446	0.379224
SMARCC1	0.379162
ELAVL3	0.378937
TEX15	0.378601
HMMR	0.377934
DDX39	0.377906
PI4KA	0.37785
POLR1A	0.37766
GDAP1L1	0.377625
CRHR1	0.377499
DAZAP1	0.377204
MTBP	0.37693
RAD51C	0.376479
HIST1H2BN	0.376223
ZNF107	0.376116
MIR17	0.375276
SNRPA	0.375167
SGOL2	0.374982
TFAP4	0.374965
HIST2H2AB	0.374128
HIST1H2AE	0.374021
MYEF2	0.373573
GSTCD	0.372684
CCDC14	0.371809
FIGNL1	0.369314
SFPQ	0.369268
RBM15	0.368429
ZNF519	0.367225
HN1	0.366869
HIST1H3C	0.366066
HPDL	0.366025
HIST1H2BJ	0.365179
DQX1	0.365155
FUS	0.365059
SSRP1	0.364694
SNORD80	0.364682
KCNH4	0.364028
HNRNPD	0.362713
DCHS1	0.362409
REC8	0.362066
ZNF530	0.361226
SNORD88B	0.360552
CEP135	0.360155
SRRT	0.359677
ERI2	0.35874
VWCE	0.35712
LCTL	0.356336
CDT1	0.356182
ZNF620	0.355623
DKFZp564H213	0.355463
C1orf77	0.355309
ACVR2B	0.355082
HIC2	0.354138
PDE7A	0.353365
MTHFD1	0.352631
EHMT2	0.3523
CBX5	0.351882
TRIM28	0.351233
NUDT1	0.350766
XYLB	0.349643
H1FX	0.34903
RRP15	0.348949
CIT	0.348362
CHEK2	0.34813
TIAM1	0.347711
ASRGL1	0.347493
MYCN	0.346729
LOC150776	0.346647
HNRNPM	0.346625
AGBL5	0.34655
DCLRE1B	0.346052
C20orf72	0.345908
CCDC18	0.34559
KIF20B	0.344835
PAFAH1B3	0.344678
PFAS	0.344619
CENPP	0.344345
UNG	0.344228
DONSON	0.343563
HIST1H3F	0.34322
ZFHX2	0.343006
CLN6	0.342679
XRCC3	0.342554
MED12L	0.342544
RPL39L	0.342291
LOC100128343	0.342153
HIST3H2A	0.342094
MKS1	0.342063
PRIM1	0.341268
HNRNPH1	0.34124
DHX33	0.340931
PSMC3IP	0.340741
MXD3	0.340585
PHF21B	0.340475
CKAP2	0.340406
TSEN54	0.340353
HIST1H3I	0.340348
RHBG	0.340149
LPHN1	0.340029
POU2F1	0.340026
CBX8	0.33995
ARID3B	0.339761
SH3GL3	0.33952
RBM10	0.339127
HOXD3	0.339045
GPR125	0.338901
MIR1257	0.338521
PPAT	0.337938
ZNF331	0.337861
DKC1	0.337793
SNRNP200	0.336897
ACBD6	0.336889
GREB1	0.336527
TONSL	0.336326
LRRC61	0.335969
CXXC4	0.335406
SF1	0.334837
WASF1	0.334753
GTF3C2	0.334692
HIST1H1E	0.334587
ADNP	0.334221
ATIC	0.333852
DDX55	0.333234
VASH2	0.332939
SMARCD1	0.332837
FGD1	0.331751
ILF2	0.331632
CASP2	0.331282
MEX3B	0.331025
C9orf100	0.330789
C21orf58	0.330446
DUS1L	0.330322
ZNF66P	0.330085
SRPK1	0.329775
HNRNPAB	0.329224
SHD	0.329121
POP1	0.328894
GATA3	0.328428
DHX9	0.327375
CPSF3	0.326115
DCX	0.325808
ZNF100	0.32558
TRA2B	0.325372
GCFC1	0.325108
DLG3	0.32502
ZFHX3	0.324971
NUP35	0.324491
RBM28	0.323833
TMEM132A	0.323674
BCOR	0.323598
KDM1A	0.323031
SMC2	0.323026
SLAIN1	0.322161
HIST1H2AK	0.321789
RTTN	0.321597
DNMT3B	0.321211
MAB21L2	0.321196
HNRNPA2B1	0.32092
ZNF789	0.320532
HIST1H2AH	0.32047
CKS2	0.320465
TAF5	0.320347
POU2F2	0.31918
HIST1H4D	0.318771
FBXW8	0.317535
URB2	0.317517
SLC29A2	0.317468
CCDC34	0.31733
PHOX2B	0.317215
FLJ41327	0.31703
FOXK2	0.317021
CELF1	0.316971
IDH2	0.316399
DNAJC9	0.316295
SLC1A2	0.315784
STRBP	0.315422
SLC20A1	0.315369
NUP62CL	0.315221
AKAP1	0.314846
VARS	0.314688
RPS6KA6	0.314158
ZNF681	0.313993
SPATA5L1	0.31382
NCAN	0.313657
GGCT	0.313527
HDGF	0.313122
SAFB	0.312972
SMC3	0.312719
NCAPD3	0.311604
FAM190A	0.311558
NUP107	0.311534
RAD54L2	0.311211
ZNF678	0.311093
HIST1H2BD	0.310816
C16orf53	0.310394
HAUS6	0.309528
RRP1	0.309372
GART	0.309339
HNRNPL	0.308937
KPNB1	0.308851
RDM1	0.308475
NME1	0.308119
PLCG1	0.307594
SLC27A2	0.3073
LRDD	0.306908
HNRNPA1L2	0.30656
DNAJC5G	0.306206
LUC7L3	0.306158
RBL1	0.305914
TDP1	0.305909
C19orf40	0.305835
ZNF280C	0.305765
USP3	0.30523
ZNF793	0.305196
HIST1H4C	0.304503
SLC5A6	0.303996
RBM14	0.303973
PTH2R	0.303897
NUDT13	0.303877
KHSRP	0.303647
RBM15B	0.303467
USP49	0.303144
FUT9	0.302868
SF3B3	0.302722
SGK494	0.301812
CCNJ	0.301688
AHCY	0.301644
WDR67	0.301202
H2AFX	0.300998
ZNF48	0.300799
ZNF239	0.300587
KDELC1	0.300557
C6orf26	0.300321
ACBD7	0.300249
MIR939	0.30018
FANCC	0.300039
LOC100130597	0.299999
C19orf76	0.299982
MAGOHB	0.299877
HAUS5	0.299791
ARMC6	0.29972
ANKRD32	0.299609
ZNF71	0.299404
XPO5	0.299222
SHISA7	0.29913
POLR3D	0.298998
ZNF852	0.29891
CBR4	0.298895
CALML4	0.298417
NCRNA00287	0.297883
TMEM198	0.297778
C17orf56	0.297749
NUP160	0.29755
SART3	0.297488
EP400	0.297417
WDR27	0.297278
ITPRIPL1	0.297238
CCNE1	0.296859
SNORA21	0.296842
PDE3B	0.296788
LOC100129380	0.296708
SNRPD1	0.296673
IPO4	0.296547
SUGP2	0.296409
DPYSL5	0.296285
DNAJC24	0.296254
C14orf93	0.296249
WDR4	0.296147
MPHOSPH9	0.296083
HNRNPR	0.295913
LOC100291837	0.295732
TBX2	0.29512
PAXIP1	0.295096
PCNT	0.294783
ALMS1	0.294703
ALK	0.294689
HIST1H4A	0.294649
HIST1H4L	0.29444
PSRC1	0.294355
HIST1H2AC	0.294303
CELSR3	0.294124
DEPDC4	0.294063
ZSCAN2	0.293792
SPATA5	0.293237
FASN	0.29312
HIRIP3	0.293038
TCF19	0.292988
GALNT8	0.292862
C14orf162	0.292854
KIAA1549	0.292812
DCAF7	0.292585
EXOSC9	0.292479
EBP	0.292164
MRPL12	0.29207
CCDC57	0.292016
PLA2G10	0.291995
PAICS	0.29179
FAM117B	0.291421
KCNC1	0.291377
RMI1	0.291253
KIAA0664L3	0.290348
SNORD82	0.290202
FGF10	0.290169
EYS	0.290144
NAP1L4	0.289958
PNMA3	0.289707
EXOSC2	0.289437
TRAP1	0.289409
HCFC1	0.289345
JPH1	0.289059
IRGQ	0.288787
ATP5G2	0.288733
PLXNA1	0.288543
MTF2	0.28826
C7orf68	0.28818
SLC25A10	0.2876
CDK5RAP3	0.287568
MRPL10	0.287529
C14orf106	0.287171
LOC100131826	0.286984
WDR54	0.286932
HEMK1	0.286928
ATP11C	0.286924
NAP1L1	0.286798
ANP32B	0.28677
YEATS2	0.286569
DTNB	0.286512
LOC162632	0.286369
ZNF282	0.286033
C7orf44	0.285711
SNRPB	0.28543
LARS2	0.285354
SF3A2	0.28527
POP7	0.285206
CTPS2	0.285051
RCC2	0.285032
CBS	0.285006
SETDB1	0.284876
LOC219688	0.284693
WDR34	0.28465
DLK2	0.284647
CSTF3	0.284601
FADS1	0.284497
C2orf52	0.284412
KHDRBS1	0.28423
CCAR1	0.28401
EFNA3	0.283925
PNPT1	0.283925
SUV420H2	0.283785
C12orf47	0.283783
COCH	0.28365
MLL4	0.283643
FBL	0.283622
IL17RB	0.283499
SMURF1	0.283348
KIAA0922	0.283227
PHF8	0.282988
CHERP	0.282846
PTPRS	0.282835
DARS2	0.282442
NINL	0.28232
SCFD2	0.282253
TCF3	0.282032
SFRS15	0.281945
ZNF532	0.281683
RPS14	0.281651
GPX7	0.281611
TCOF1	0.281465
NCRNA00095	0.281356
HIST1H1D	0.28135
RBM33	0.281164
NAT10	0.281067
ZNF300P1	0.280989
LHFPL4	0.280987
PPID	0.280749
EIF4EBP1	0.280654
ITGB3BP	0.280585
ZNF493	0.280446
ACTL6A	0.27996
ZFP30	0.279928
ERCC8	0.279709
SNORD67	0.279567
CSE1L	0.279336
HOXD9	0.279227
SNORA38B	0.279042
GPR63	0.278941
CHTF18	0.278906
NAA15	0.278733
LOC100129324	0.278521
TMEM81	0.277933
RFC2	0.277817
PRPF19	0.277761
C18orf23	0.277176
ZNF8	0.27708
POLH	0.277022
COPS7B	0.276973
PABPN1	0.276887
SLCO5A1	0.276857
GABRB3	0.276803
EVL	0.276461
PK155	0.27643
CCT3	0.275999
TTLL4	0.27598
DET1	0.275971
ZNF326	0.275871
RECQL5	0.275864
LSM14B	0.27567
DDX20	0.275636
GGH	0.275435
EIF3B	0.275372
CPT1C	0.274979
SLC30A3	0.274893
NFXL1	0.274816
ENAH	0.274504
ACACA	0.274353
TAS2R3	0.273869
NVL	0.273664
SPTBN2	0.273588
TMEM206	0.273462
CBX1	0.273433
ATXN2L	0.273346
ZNF121	0.272931
HCN3	0.272249
ASPHD1	0.271827
TUT1	0.271764
DUT	0.271647
C7orf29	0.27141
CDK5RAP2	0.271169
TMEM180	0.271142
ZNF776	0.271003
C12orf32	0.270953
OK/SW-CL.58	0.270932
TAS2R5	0.270927
NOP58	0.270742
UBE2O	0.270571
C15orf28	0.270336
CCDC15	0.270284
TRMT1	0.270103
HNRNPA0	0.270054
LOC100287428	0.270031
JARID2	0.269938
CSTF2	0.269744
WRAP53	0.269641
NAA16	0.269559
GBA	0.269503
LIG3	0.269291
RPS6KL1	0.269066
PNN	0.268635
SPIN3	0.268466
LOC100240726	0.268256
CDC25B	0.268136
MEX3C	0.268101
SKA2	0.267985
ZNF785	0.267355
MACROD2	0.267131
ZMYM3	0.267057
NUDCD1	0.266997
TTI1	0.266788
POLR2D	0.266552
TOX	0.266427
C6orf81	0.266266
FAM110A	0.265773
PUS7	0.265731
HNRNPUL1	0.265721
OR2B6	0.265539
ALKBH2	0.26541
FCHO1	0.265349
NT5DC2	0.265251
POLN	0.265222
ZNF496	0.26513
KIAA0907	0.265026
DNAH6	0.264613
PARP1	0.264364
SUZ12P	0.264175
ZNF256	0.263811
RBM41	0.263789
ZNF827	0.263745
ITGB1BP2	0.263725
KLHL23	0.263675
CTCFL	0.263531
DMC1	0.263338
GPHN	0.263289
SNORD19B	0.263231
DEK	0.263116
THADA	0.262954
EFTUD2	0.262764
FAM57B	0.262753
SF3B2	0.262648
LOC100289137	0.262622
CACYBP	0.262583
EDC3	0.262562
NONO	0.262367
ZNF781	0.262071
HDGFRP2	0.261918
AFG3L1P	0.261886
CCDC99	0.261837
PARP16	0.261729
RQCD1	0.261643
HOXD8	0.26139
FBXO22	0.261015
SLC16A10	0.260986
LOC100127974	0.26094
TET3	0.260764
HIST1H4H	0.260744
TIGD1	0.260569
AXIN2	0.260566
GMPS	0.260554
CTCF	0.260476
RAE1	0.26046
RPIA	0.260293
CKB	0.260264
IPO5	0.259841
HUNK	0.259665
TNRC6C	0.259456
SERBP1	0.259357
MIR943	0.259296
DGCR8	0.258931
ARHGAP33	0.258831
SYT14	0.258802
CHGA	0.258765
JRK	0.258702
ZNF420	0.258638
C10orf2	0.258584
USP44	0.257908
ASNS	0.257851
INTS2	0.257597
RPTOR	0.257421
FLJ45983	0.257358
NAA25	0.257289
TMEM48	0.257165
FBXL21	0.257144
LOC100129888	0.25698
INTS7	0.256736
LAS1L	0.256478
TIPIN	0.256344
CCDC21	0.256158
G2E3	0.255945
MIR7-2	0.255844
NIPSNAP1	0.255376
C19orf30	0.255283
SUPT16H	0.254761
ZSCAN29	0.254462
ZNF266	0.254378
ZNF669	0.254283
MDK	0.254155
NUP155	0.254132
MEN1	0.254097
SNX32	0.254011
C19orf54	0.253616
CCT5	0.253479
EXOSC5	0.25347
NETO2	0.253409
SNF8	0.253248
NME4	0.252995
IGLV6-57	0.25297
XDH	0.252948
DPF3	0.252641
C4orf43	0.252562
EBF4	0.252512
C17orf65	0.252397
BCL11A	0.252347
ZNF35	0.252224
YLPM1	0.252042
RRP9	0.251953
ZNF74	0.251856
ZNF146	0.251567
GINS4	0.251513
PNPLA3	0.25143
POLE3	0.2512
POLD2	0.251194
NDUFB11	0.251158
CRMP1	0.251027
UPF3B	0.250663
SLC25A15	0.250528
LENEP	0.250211
ACPL2	0.250203
TTYH3	0.250202
MCM3AP	0.250018
BAZ1A	0.25001
TMSB15B	0.249986
KATNB1	0.24993
HNRNPU	0.249797
CPSF4	0.249776
CCDC76	0.249733
MEX3D	0.249311
SIGLEC11	0.249268
NUDT11	0.249259
PDCD11	0.249254
PDK1	0.249215
WDR3	0.249164
TEX10	0.24887
DUSP12	0.24887
BAZ1B	0.248821
GLB1L2	0.24882
U2AF1	0.248811
GPATCH8	0.248802
PXMP2	0.248679
SNRPF	0.248646
ZNF253	0.248589
STRN4	0.248583
APBA2	0.248227
OTUB2	0.24805
FAM60A	0.247843
CRKL	0.247744
KIAA1967	0.24766
OCIAD2	0.247649
SLC38A1	0.247442
NARF	0.247429
KPNA2	0.247379
KIAA1409	0.24736
CFDP1	0.247356
SRSF9	0.247353
MGC27345	0.247319
RBBP8	0.246797
LOC100294335	0.246758
ZNF663	0.246467
L2HGDH	0.246423
SETMAR	0.246224
GRM2	0.246223
FOXN4	0.246174
TEX14	0.246056
HIST1H2BB	0.246028
FARP1	0.245731
REM2	0.245709
GYG2	0.24533
THOC1	0.24506
B3GNT9	0.24484
FSCN1	0.244629
RPAP1	0.244535
ABCC1	0.244367
PHF14	0.243968
CPNE7	0.243952
CS	0.243908
PAPD7	0.243455
WDR77	0.243371
CCND1	0.24327
HDAC2	0.243057
TFDP3	0.24289
LETM1	0.24261
LOC100129726	0.242605
ONECUT2	0.242394
SLC24A5	0.242343
XPO1	0.242135
MAP3K3	0.242087
NR2C2AP	0.242028
TRIM54	0.242004
GEMIN6	0.241941
SAMD1	0.241813
NAA40	0.241785
RAB33A	0.24163
DDX56	0.241419
PIGW	0.241355
SAP30	0.24131
CELF3	0.241292
USP21	0.241232
MCTS1	0.241201
EIF2B1	0.241104
RBM12B	0.240841
SUV39H1	0.240512
TLK2	0.240314
SKIV2L2	0.240107
ZNF668	0.23976
DHX38	0.239744
SYMPK	0.239652
FCER1A	0.239582
MDN1	0.239411
LSM4	0.239386
AARS2	0.23935
POLR1B	0.239338
LOC100129637	0.239245
EEF1D	0.239076
PBRM1	0.23888
MMP12	0.238783
MRPL3	0.238689
C22orf24	0.238651
PAQR3	0.238528
C20orf20	0.238363
SETD6	0.237919
RRP7B	0.237806
MDH2	0.237465
MYCNOS	0.23731
SLC38A5	0.237266
QTRTD1	0.237213
C1orf131	0.237133
HOOK1	0.237054
PTRH2	0.236972
LOC100294337	0.236866
BRD3	0.236787
ZNF337	0.236722
CPSF7	0.236622
POU6F2	0.236601
APEX1	0.236593
MDM4	0.236554
ZXDC	0.236544
ZMYND19	0.236469
H3F3B	0.23631
FNDC7	0.236286
TSEN2	0.236232
MARS2	0.236194
PCGF6	0.23619
ZNF607	0.236095
FKBP4	0.236012
HIST1H4B	0.235814
KCNT2	0.235797
MED12	0.235742
DNAJB5	0.235681
MAGI1	0.235537
SERTAD4	0.235534
RGS12	0.235498
LOC100132247	0.235487
UBA2	0.235423
CDH4	0.235145
ACIN1	0.235113
LEO1	0.235109
LRBA	0.235081
ALDH18A1	0.235036
PODXL2	0.235019
NTHL1	0.234996
SOX12	0.234954
FAM193A	0.234921
PTBP1	0.234376
RASL10B	0.234287
C1orf183	0.234196
HSD11B2	0.234166
SCRIB	0.234041
SLC16A1	0.233999
PDZD4	0.233954
SFSWAP	0.233907
TAF1B	0.233848
MTHFD2L	0.233791
MYT1	0.233649
CCDC142	0.233574
CASKIN1	0.233423
PPRC1	0.233296
NOP14	0.233248
QSER1	0.233195
CBX3	0.232509
ZNF560	0.232467
ALG3	0.232183
ICT1	0.232064
FAM155B	0.231766
GTF2H4	0.231722
ENDOG	0.231617
C16orf68	0.231402
TBC1D16	0.231262
MSTO2P	0.231259
HNRPDL	0.231117
FUBP1	0.231076
DHX57	0.231025
UBTF	0.230558
C10orf12	0.230486
LRRC24	0.230418
DHPS	0.230414
GDF9	0.230397
SP2	0.230136
E2F5	0.229943
ZNF828	0.229838
AGPAT5	0.229559
NCBP2	0.22955
SDCCAG3	0.229542
SYTL4	0.229536
RAVER1	0.229507
UBN1	0.22948
USP1	0.229336
KIF21B	0.229234
PARP2	0.22917
SNORD96B	0.228953
PRR3	0.228912
CEP250	0.228554
PIGM	0.228238
MSL2	0.228221
CHAC2	0.228205
ACCN4	0.228096
GPRIN1	0.227594
PTDSS2	0.227312
ZNF177	0.227286
SFT2D3	0.227275
H1F0	0.226849
CDKN2B-AS1	0.226756
TTLL5	0.226692
FSD1	0.226554
PHF16	0.226551
LOC100129721	0.226491
SYNE2	0.226443
C15orf37	0.225784
ASXL1	0.225781
ZC3HC1	0.22556
AMIGO3	0.225521
CDK5RAP1	0.225124
NPM2	0.22507
AARSD1	0.225024
ZNF135	0.224977
ZNF3	0.224746
AUTS2	0.224687
FLJ33996	0.224583
SAE1	0.224535
ANKRD13B	0.224527
EIF2C2	0.224507
CPLX3	0.224338
SET	0.2243
PHF17	0.224196
DTD1	0.223995
PPAN	0.223913
CMBL	0.223792
MFSD9	0.22368
SMEK1	0.223546
C3orf26	0.223353
C8orf55	0.223186
GRIK2	0.223081
WDR12	0.222971
HUWE1	0.222536
NSUN6	0.222485
ZRANB3	0.222369
LOC100128653	0.222336
CENPQ	0.221966
ZDHHC9	0.221763
BPTF	0.221723
LOC400940	0.221434
ECSIT	0.221415
KIAA0182	0.221382
HNRNPH3	0.221211
ZFP64	0.221072
CGREF1	0.221072
HIST1H2BC	0.221043
SMARCAD1	0.220918
PRPF6	0.220771
TRAF2	0.220676
SNORA66	0.220655
CARM1	0.220564
AKAP8	0.220552
HIST1H3E	0.220543
MTMR4	0.220287
LYAR	0.220257
SMARCB1	0.220246
PRKAB1	0.220129
ZNF257	0.219991
FLJ37201	0.219825
EXOSC7	0.21961
DHX30	0.219484
DBN1	0.219391
RAVER2	0.219273
HDAC8	0.219025
MRPL21	0.218833
SCLT1	0.218466
FAM64A	0.218334
SFXN2	0.218316
DPY19L2P2	0.218287
MTHFD2	0.218283
GRM8	0.218128
CHML	0.218022
SMURF2	0.217961
NCOA6	0.217909
ARL6IP6	0.217857
LIN54	0.217774
MZT2B	0.217758
NSD1	0.217743
FLJ45244	0.217742
POLR2J2	0.217655
SF3A3	0.217565
ZNF692	0.217509
STK35	0.21743
TIMM9	0.217429
LOC100128320	0.217374
KCNAB3	0.217143
SUMO3	0.217067
IPO9	0.217011
TOP2B	0.216866
CLPB	0.216849
SQLE	0.216812
EPS15L1	0.216799
TTC3	0.216591
C9orf140	0.216544
SUGP1	0.21651
DCLK2	0.216442
SETBP1	0.21641
MDC1	0.216406
C11orf41	0.21638
RNF113A	0.216208
GALNT13	0.215923
NBLA00301	0.215886
ELOVL6	0.215878
SH2B2	0.21587
SLX4	0.215809
TBC1D8	0.215685
HIST3H3	0.215643
ZNF639	0.215617
B4GALT3	0.215567
INSM2	0.215492
H2AFY	0.215458
ZFP82	0.215264
WDR5B	0.215205
METAP1	0.215108
SUV420H1	0.215091
NUTF2	0.215083
GNL3L	0.215083
NOL6	0.215022
SRSF6	0.215012
USP39	0.214966
C14orf39	0.214955
OR4N4	0.214928
KDM4B	0.214863
IQCC	0.214825
PARD6B	0.214654
ACYP1	0.214405
ZNF138	0.214396
RNF44	0.214359
ENOX1	0.214305
WDYHV1	0.214111
LRRC45	0.213739
UGGT1	0.21364
HDX	0.213481
LOC100133286	0.21325
RPL28	0.213241
2014-09-01	0.21313
MIR15A	0.213102
NUCKS1	0.212849
TRNT1	0.212744
CCNB3	0.212597
REPIN1	0.212458
RRH	0.212455
TAF15	0.212304
SNORA70	0.212277
ASCL1	0.212225
RIMS4	0.212076
ALX1	0.211941
C1orf226	0.211801
CRAMP1L	0.211428
FTH1	0.211391
LOC338651	0.211259
ZNF285	0.211229
VHLL	0.211125
ZNF92	0.210965
TACC2	0.210898
PSPC1	0.210881
CISD3	0.210369
GPSM1	0.210309
SSBP1	0.210206
EIF4A3	0.210162
IWS1	0.210159
LUC7L	0.210119
ADNP2	0.21005
SMARCA5	0.209912
ZBTB39	0.209792
TRIM24	0.209774
USP7	0.209732
GPT2	0.209667
DIS3L2	0.209644
GPR173	0.20962
ATP13A1	0.209554
WDR33	0.209339
DHX37	0.209276
TDRKH	0.209117
PRPF40A	0.209072
PRDX2	0.209002
ACP1	0.208852
DHX8	0.208832
STARD7	0.208789
MTERFD1	0.208477
LOC150759	0.208469
FNBP4	0.208276
TUBB	0.208173
NOVA2	0.20808
LAMA1	0.207989
C19orf47	0.207799
THAP9	0.207683
C13orf23	0.207637
NCAPH2	0.207627
ZNF606	0.207454
WDR53	0.207105
ZNF281	0.207076
ZNF485	0.207026
DHX35	0.206968
ZNF714	0.206936
UBR5	0.20672
RRP8	0.206653
C6orf195	0.206566
CASK	0.206555
WDR18	0.20649
COIL	0.206415
TIMM8A	0.206378
ZNF689	0.206302
THUMPD2	0.206208
HIST1H4E	0.206161
QSOX2	0.206014
ZNF605	0.205829
CCDC101	0.205778
MED1	0.205764
PNCK	0.205714
PPIA	0.205532
NUP37	0.205175
ACTL6B	0.20511
ZNF768	0.205083
C16orf59	0.205025
CSNK1E	0.204864
RIF1	0.204848
ZNF20	0.204829
MRPL11	0.204747
NRF1	0.204665
NSUN5P1	0.204564
NUP93	0.20444
LRRC59	0.204283
R3HDM1	0.20422
PIWIL1	0.204203
THOP1	0.204116
DAXX	0.204101
LTV1	0.203972
LOC388152	0.203878
HIRA	0.203848
RNFT2	0.203831
ZNF99	0.203779
LRPPRC	0.203779
PCID2	0.20372
C21orf70	0.203671
TARBP2	0.203457
ZNF462	0.20344
OR4M2	0.203437
ISL1	0.203426
TFRC	0.203019
C1orf111	0.202957
NOLC1	0.202932
FRG1	0.202932
SNORA38	0.202691
BRD9	0.202576
ANAPC11	0.202484
C19orf61	0.202446
POLR3E	0.202405
ANP32A	0.202266
ATP2A1	0.20221
FARSA	0.202192
TBCD	0.202134
PSIP1	0.202008
AP1G2	0.201986
GTPBP4	0.201907
LOC401442	0.201857
U2AF2	0.201692
GABRA5	0.201618
TRIM52	0.201563
CNOT3	0.201549
MGC72080	0.201317
PDF	0.201251
HK2	0.201168
LRP5L	0.201166
POLR1E	0.201123
HSF2	0.201116
ZNF407	0.201033
TNRC6A	0.200983
CCT7	0.200869
DPH5	0.200825
LOC100288358	0.200746
HIST1H3G	0.200739
ZNF398	0.200731
TREX2	0.20069
THOC2	0.200687
CNTLN	0.200681
PTOV1	0.200478
ABCB7	0.200321
ELMOD2	0.200313
PRPF39	0.200249
SLC6A11	0.200246
C20orf27	0.200189
TSGA14	0.200155
LOC100093631	0.200077
ZSCAN12	0.200008
LOC221442	0.199988
RBM25	0.199873
ZRSR1	0.19983
TAS2R4	0.19968
KDM5B	0.199628
PRRT2	0.199495
SMC6	0.19947
TET1	0.199351
FLJ38717	0.199302
ADAT2	0.199219
EWSR1	0.199182
SART1	0.199181
TUBB2B	0.198945
CDKN2AIP	0.1988
LRRC34	0.198787
EIF3H	0.198479
CCT4	0.198475
HLTF	0.198464
SRBD1	0.19841
RFX7	0.198313
HOOK2	0.198141
ZNF141	0.198086
RBM4	0.197992
RAB25	0.197965
ZNF558	0.197951
DPY19L3	0.197794
NAT9	0.197603
TLE4	0.197548
MAP4K4	0.197349
GLCCI1	0.197344
CLK2	0.197207
CLDN15	0.197201
DCTPP1	0.197155
ERICH1	0.197086
SEMA3A	0.19698
FAM171A2	0.19689
OBSCN	0.19679
P2RY11	0.196751
WDR85	0.196717
LASS6	0.196541
ZNF124	0.196419
TIMM44	0.196155
PMFBP1	0.196106
MIR877	0.196064
LRP3	0.19566
TUBGCP4	0.195605
DDX42	0.19544
NXPH2	0.195381
SNORA64	0.195291
GPR12	0.195149
GGA3	0.195068
DDX28	0.194993
GDAP1	0.194967
ZNF250	0.194896
HELZ	0.194878
CNOT6	0.194843
CDCA7L	0.194775
GSTZ1	0.194706
DLEU1	0.194692
RIBC2	0.194674
LOC100129195	0.194672
AASDH	0.1946
LCMT2	0.194541
PHKA2	0.19454
CCNE2	0.194514
ANKMY1	0.194494
C20orf112	0.194301
MPST	0.194209
GEMIN5	0.194203
WNK3	0.194118
KCTD15	0.193876
ZNF566	0.19379
ZNF711	0.193678
SRCAP	0.193621
ZNF428	0.193595
DHX34	0.193472
ZNF595	0.193467
BCL9	0.193427
XAF1	0.193228
TPRKB	0.193193
PRO0628	0.193138
HIST2H2BE	0.193094
N4BP2	0.193084
GSDMB	0.193041
ZCCHC4	0.193006
DNAJC2	0.192895
GPR135	0.192883
MMP9	0.1928
FEV	0.192785
AKT2	0.192649
ZNF226	0.192555
NUP214	0.192521
ZNF473	0.19232
IGDCC3	0.192185
GATAD2A	0.192183
C20orf117	0.192136
TTC9B	0.192123
SHANK1	0.192083
RPRD1B	0.191988
KIAA0195	0.191984
CAPRIN1	0.191903
CLDN20	0.191903
CCDC120	0.19174
WDR74	0.191619
C11orf31	0.191424
NOB1	0.191391
KLHL25	0.190909
ANKLE1	0.190848
NAA38	0.19083
BIRC6	0.190785
ANAPC1	0.190527
UTP20	0.190522
ZAR1	0.190495
C1orf103	0.190406
CDAN1	0.19029
RPS16	0.190286
HFM1	0.190266
SLC7A6OS	0.190266
KIAA0020	0.190234
CCDC86	0.190123
RBFA	0.190119
GPR26	0.190066
MTA2	0.190009
YJEFN3	0.189981
KRTAP5-1	0.189819
ZNF652	0.1898
DHX15	0.189799
RPS15A	0.189783
ZNF581	0.189628
PDHA1	0.189547
PPM1G	0.189342
UCKL1	0.189259
GUF1	0.189177
SNRPC	0.189108
C2orf44	0.189052
MFSD3	0.189005
MTMR1	0.188993
SCN11A	0.188974
PRRC2C	0.188971
C17orf75	0.188962
MRPS5	0.188948
SLITRK5	0.188825
BRD8	0.188678
ATP5A1	0.188609
PRKX	0.188558
PLEKHG4B	0.188433
C14orf21	0.18824
ZCCHC11	0.188218
CNOT1	0.188174
C4orf23	0.188017
PARP6	0.187942
BAAT	0.187716
ZNF460	0.187557
SRSF7	0.18739
C8orf31	0.187288
AAAS	0.187201
C7orf11	0.187143
FARSB	0.187022
ATP5G1	0.18699
UIMC1	0.186898
ARL9	0.18688
BTG3	0.186742
FAM36A	0.186496
IMPDH2	0.186155
LOC400692	0.186063
LUC7L2	0.185965
PATZ1	0.185963
PRR14	0.185942
NPHP4	0.185897
WWOX	0.185886
BRPF1	0.185748
GEMIN4	0.185742
PRPF3	0.185615
ANP32E	0.185543
ZYG11A	0.185452
OBFC2B	0.185289
GMEB2	0.185289
C1orf96	0.185252
CUL3	0.185216
GIGYF1	0.185132
GTF3C3	0.185066
WNK2	0.185041
ORC2	0.185038
DICER1	0.185007
CREBBP	0.184974
C4orf14	0.184964
TPR	0.184933
IPO7	0.184749
KRI1	0.18474
FAM100B	0.184735
LIX1	0.1847
BYSL	0.184654
LOC100128644	0.184411
CASP8AP2	0.184362
ZNF227	0.184312
PIM1	0.184301
CDK12	0.184258
TCHP	0.184194
BHLHA15	0.184172
CRYGC	0.183993
VDAC2	0.183991
METTL13	0.183941
SIGMAR1	0.183913
PLA2G2D	0.18386
LOC158696	0.183592
ZC3H18	0.183348
C14orf104	0.183238
ZDHHC11B	0.183229
LRCH2	0.183224
NELL2	0.183021
OSTC	0.182775
NDUFV3	0.182571
POLR3K	0.182549
FLJ20464	0.182491
CPSF6	0.182444
C20orf96	0.182384
FANCF	0.182384
GPR98	0.182308
FAM195B	0.182202
TRIM33	0.182192
MRPL39	0.181979
ZNF528	0.18194
FBXO46	0.181678
MAU2	0.181601
SPZ1	0.181534
TAS2R31	0.181524
ZNF491	0.181376
TCEAL2	0.181163
FJX1	0.181028
TMEM31	0.180982
C3orf67	0.180948
ZNF572	0.180811
MLH1	0.180726
IL7	0.180686
FAF1	0.18065
FAM156A	0.180618
LHX4	0.180547
SLC6A15	0.180508
PAPOLB	0.180478
CHRNB2	0.18047
RPL37A	0.180451
RBBP6	0.180429
LOC100129094	0.180362
LRRC16B	0.18034
EIF4G1	0.18031
C10orf137	0.180226
MED19	0.180161
PALB2	0.179981
SMG5	0.179876
MBD3	0.179701
ZNF804A	0.179642
FZD3	0.179556
CECR6	0.179546
FAM106C	0.179539
ABCC4	0.179479
ZNF252	0.179472
PHF21A	0.179414
NOC4L	0.179392
SNCAIP	0.179368
XRN2	0.179331
NRM	0.179312
LOC100129503	0.179309
TKT	0.179282
C3orf75	0.179275
CANT1	0.179066
STIP1	0.17906
GEMIN7	0.179013
LOC100133091	0.178944
PPP2R5E	0.178857
WDR89	0.178753
C11orf9	0.178694
BAX	0.178674
P2RX5	0.17861
SLC23A3	0.17856
FLJ40712	0.178531
ANKRD23	0.178407
C17orf70	0.178381
YTHDF1	0.178304
HOXD10	0.178266
HEATR6	0.17822
CCDC75	0.178217
SIRT4	0.17816
KALRN	0.17815
WDR24	0.178058
HERC2P3	0.178052
NAG18	0.178018
FAM81A	0.177974
EXOSC8	0.177913
RFXAP	0.177813
NEK4	0.177558
LOC100130987	0.17754
LOC100129112	0.177531
FSTL4	0.177403
FTSJ3	0.177154
C12orf24	0.177045
ADAT1	0.176904
TUG1	0.176868
LRIT3	0.176833
POGK	0.176816
PCBP4	0.176699
PHF6	0.176677
G3BP1	0.176615
CDCA3	0.176571
PET112L	0.176495
KCNQ2	0.176423
FEM1A	0.176401
RUNX1T1	0.17637
COMMD4	0.176362
EXOC8	0.176346
MKI67IP	0.176262
ZNF556	0.176261
IL28A	0.17626
DPYSL4	0.176257
CP110	0.176211
FKBP3	0.176208
ABCD4	0.176073
PHKA1	0.176048
HSF2BP	0.176002
IFRD2	0.175735
PRTFDC1	0.175692
C21orf90	0.175647
ATP5O	0.17561
RUVBL2	0.175554
PSMA7	0.175463
TXLNG	0.175458
KRT222	0.175425
RBM19	0.175395
GRHL1	0.175341
FAM158A	0.175171
SNORA17	0.175104
NPM3	0.175007
SOX5	0.17468
STH	0.174617
SYNCRIP	0.174527
CHRNA9	0.174475
ACRBP	0.174451
DNAJB11	0.174389
CDK2	0.174383
MCC	0.174381
ZC3H14	0.174307
OR6F1	0.174266
CIZ1	0.174254
ZBTB9	0.173764
STK33	0.173685
ZNF616	0.173583
PTCD1	0.173517
TTLL12	0.173436
ACTR5	0.1734
ADO	0.173383
TTC17	0.173372
HSPH1	0.173367
RBM8A	0.173344
RNF24	0.17323
FAM123C	0.173104
CCT2	0.172971
GOT2	0.172967
ZNF664	0.17291
PPP1CC	0.172902
PRRC2B	0.172872
NCOA5	0.172807
EIF2B5	0.172805
PTPN5	0.172752
PSMD3	0.172719
CA14	0.172572
NKRF	0.172559
C2orf43	0.172537
TRMT11	0.172484
LOC100131492	0.172284
PLD6	0.172243
TIMM50	0.17222
SRRM2	0.172211
C14orf148	0.172209
FGF17	0.172071
LY6H	0.17206
CTNNBL1	0.172022
HSPA14	0.171928
C2orf63	0.171898
CECR5	0.171779
DHX36	0.171495
C14orf102	0.171428
MEIS3P2	0.171373
TFAM	0.171324
ZNF610	0.17129
STMN1	0.171191
CSNK2A2	0.171062
SNW1	0.171053
RSRC2	0.170905
ALS2CR4	0.170901
C18orf56	0.170757
TPI1P2	0.170714
ZNF317	0.170559
UBE2I	0.170547
POMT2	0.170542
C14orf138	0.170515
DCAF4	0.170385
EPB41	0.170323
BEND4	0.17026
LCT	0.170124
SPSB4	0.170066
TIGD2	0.170062
SPDYA	0.170044
BTF3P11	0.170007
ADCY8	0.169818
CAMSAP1	0.169526
NOP2	0.169405
PLXNB1	0.169332
TUBGCP3	0.169275
TOM1L1	0.169272
RBPJ	0.169241
XPO6	0.16922
C14orf143	0.16919
ZNF507	0.169098
HRH3	0.168909
MKRN3	0.168705
ZNF354C	0.168701
C12orf65	0.168681
USP13	0.168668
ZFP112	0.168543
ASAM	0.168315
RTN4R	0.168251
NOL8	0.168185
ZNF586	0.168098
PRPF38B	0.168077
MCPH1	0.168068
STYXL1	0.168036
ZBTB26	0.168013
CAPN10	0.167943
DYT3	0.167795
LRRIQ1	0.167765
TUBD1	0.167741
ICA1	0.167558
RFT1	0.167494
TGS1	0.167455
NETO1	0.167431
FGF5	0.167389
MYST3	0.167324
ZNF254	0.167296
SLC25A16	0.167147
PRDX4	0.167127
DDX49	0.167013
C13orf27	0.167006
FBXO8	0.166971
ODF2	0.166912
METTL2A	0.16685
PIGG	0.166814
KIAA1310	0.166777
TWIST1	0.166732
FAM189B	0.166511
INTS4L1	0.166421
ATF7IP	0.166255
MMP16	0.166232
ZNF821	0.166196
FANCL	0.166164
GPR87	0.166102
SCML1	0.165836
NUFIP1	0.165827
FLJ39653	0.165692
HSD17B10	0.165658
NTN3	0.165595
ZNF181	0.165586
SMCHD1	0.165506
SNORD68	0.165435
RNF138	0.165429
C7orf54	0.165413
TDG	0.165397
RAD21	0.165165
MTL5	0.165145
ADAM22	0.165132
FAU	0.165111
RIMKLB	0.165053
VEZF1	0.165011
GDPD3	0.165004
SUZ12	0.164958
HIST1H2AA	0.164934
FLJ40292	0.164915
SNORA44	0.164838
PRMT5	0.164805
NUP54	0.16467
CUL7	0.164665
LOC100130093	0.164564
SFXN1	0.164479
STAG1	0.164474
LSM14A	0.164275
SNORA11C	0.164251
STXBP4	0.16424
OR10H1	0.164206
POTEH	0.16408
CCDC41	0.164052
CEP63	0.163929
NLE1	0.163878
QTRT1	0.163777
RBBP5	0.163677
SLC16A14	0.163621
EFNA2	0.163538
KRTCAP3	0.163423
MMP24	0.163378
ARL17A	0.163358
MTERFD2	0.163242
EIF3K	0.16321
CCNB1IP1	0.163178
PTGR2	0.163141
UBAP2	0.163062
ZNF26	0.163058
LOC220594	0.162958
CSPP1	0.162785
CPXM1	0.162749
RIOK1	0.162741
SLC35B1	0.162675
PFDN2	0.162507
EIF1AD	0.162415
MAP2K6	0.162378
RNF219	0.162108
UBE2R2	0.162083
GTF2IRD2B	0.161865
ZNF197	0.161842
DGAT2	0.161767
TOP3A	0.161766
LSM7	0.161705
LOC100130219	0.161558
C3orf21	0.1615
SRSF11	0.161394
GTPBP1	0.161387
SLC25A14	0.161292
CCT8	0.161278
GRK5	0.161228
TFR2	0.161151
NUDT21	0.161147
MAST1	0.161071
UBL4B	0.161032
ZNF273	0.161001
DSCR9	0.161001
MDS2	0.160941
OR14A16	0.160829
QRSL1	0.160789
PIAS4	0.160782
SLFNL1	0.160762
ZBED5	0.160706
SMYD3	0.160682
THG1L	0.160673
C1orf157	0.160572
MRPS30	0.160512
PRAME	0.160433
DOLPP1	0.160336
FBLN1	0.160281
ZNF397	0.160228
C2orf56	0.160157
ANKRD11	0.160106
FAM54A	0.160062
ZNF77	0.159973
RPL6	0.159971
SLC12A8	0.159931
SMG7	0.159877
CSF2	0.159861
CEP192	0.159744
LOC389493	0.1596
FLVCR1	0.159505
FUBP3	0.159406
CCRN4L	0.159387
LOC100134189	0.159359
ZKSCAN5	0.15929
C1orf163	0.159247
CACNA1G	0.159239
ERI1	0.159238
PMM2	0.159217
CHRNA5	0.159111
FP6628	0.159108
BRI3BP	0.15901
ZNF550	0.158831
SMG1	0.158822
GNB1L	0.158808
MUTYH	0.158792
PILRB	0.158715
CCDC43	0.158696
PRMT3	0.158691
HIPK2	0.158671
WRN	0.158602
GTF3C1	0.158572
ING2	0.15849
C20orf46	0.158217
GPRC5D	0.158089
SACS	0.158069
LOC100131217	0.158034
MRPL27	0.157991
SLCO1A2	0.157973
MIR873	0.157948
C17orf71	0.157852
GRIK5	0.157668
DDX19B	0.157652
FBRSL1	0.157609
PTCD3	0.157568
TTC31	0.157543
DDB1	0.157535
SNAPC3	0.157531
PTMS	0.157353
PPIL5	0.157241
MLLT6	0.157149
ZNF502	0.157097
HEATR1	0.157057
FBN3	0.156917
AOC2	0.156744
SMCR5	0.156691
ANKRD36	0.156688
SLTM	0.156672
TSNARE1	0.156621
GINS3	0.156548
MAP3K9	0.156531
ZDHHC15	0.156432
GNB3	0.156423
PPP6R3	0.15639
ABCE1	0.156338
SF3B4	0.156326
C14orf166	0.15612
MYT1L	0.156091
C18orf21	0.156071
TM4SF19	0.156058
ZKSCAN1	0.155926
FTSJ1	0.155902
RAPGEFL1	0.155698
NEUROD1	0.155653
ZC3HAV1L	0.155595
C10orf119	0.155538
ZCCHC8	0.155505
NADK	0.155401
NEDD1	0.155285
FLJ13744	0.155277
APPL2	0.155141
DKFZP434F142	0.155109
MRPL1	0.155031
FASTKD1	0.154939
FKBPL	0.154913
OCLM	0.154866
PHOX2A	0.154792
MYOG	0.154707
ZBBX	0.154569
GPR56	0.154561
C7orf36	0.154429
DHTKD1	0.15442
PRKCSH	0.154389
SHMT2	0.154351
DZIP1	0.154343
FUZ	0.154143
C17orf47	0.154142
LOC100125918	0.154132
PAQR4	0.154124
[truncated: 14,788 more rows]
